# Supplementary material for: High-resolution Microbiome Analyses of Nine Psyllid Species of the Family Triozidae Identified Previously Unrecognized but Major Bacterial Populations, including Liberibacter and Wolbachia of Supergroup O
Source: Microbes Environ. 2022 Dec 6;37(4):ME22078. doi: 10.1264/jsme2.ME22078 (PMC9763047; doi:10.1264/jsme2.ME22078)
Supplement: Supplementary file 1 — Supplementary Material 1 [file 37_22078_s1.xlsx]

## Sheet: STable_1
Supplementary Table 1 Processing of sequence reads with QIIME2
Specimen	Input	Filtered	Passed filter/input (%)	Denoised	Merged	Merged/input (%)	Non-chimeric	Non-chimeric/input (%)
Baeoalitriozus swezeyi	55385	51348	92.71	51276	50206	90.65	47959	86.59
Epitrioza mizuhonica	65286	59597	91.29	59426	58538	89.66	49677	76.09
Epitrioza yasumatsui	79764	73895	92.64	73618	71922	90.17	59563	74.67
Leptynoptera sulfurea	66508	59694	89.75	59511	58910	88.58	56134	84.4
Pauropsylla triozoptera	74270	60580	81.57	60367	60021	80.81	58901	79.31
Stenopsylla nigricornis	74097	67885	91.62	67613	66507	89.76	61903	83.54
Trioza camphorae	90039	84396	93.73	84280	83728	92.99	77671	86.26
Trioza cinnamomi	70003	65260	93.22	65053	64719	92.45	61064	87.23
Trioza machilicola	43775	21857	49.93	21802	18687	42.69	17395	39.74
