# Supplementary material for: High-resolution Microbiome Analyses of Nine Psyllid Species of the Family Triozidae Identified Previously Unrecognized but Major Bacterial Populations, including Liberibacter and Wolbachia of Supergroup O
Source: Microbes Environ. 2022 Dec 6;37(4):ME22078. doi: 10.1264/jsme2.ME22078 (PMC9763047; doi:10.1264/jsme2.ME22078)
Supplement: Supplementary file 2 — Supplementary Material 2 [file 37_22078_s2.xlsx]

## Sheet: STable_2
Supplementary Table 2 Sequence variants detected in the present study
Sequence Variants	Taxon assigned by q2-feature-classifier	Baeoalitriozus swezeyi		Epitrioza mizuhonica		Epitrioza yasumatsui		Leptynoptera sulfurea		Pauropsylla triozoptera		Stenopsylla nigricornis		Trioza camphorae		Trioza cinnamomi		Trioza machilicola		Accession number	Sequence	Length	GC%
		Read no.	%	Read no.	%	Read no.	%	Read no.	%	Read no.	%	Read no.	%	Read no.	%	Read no.	%	Read no.	%
SV1	d__Bacteria; p__Proteobacteria; c__Gammaproteobacteria; o__Enterobacterales; f__Morganellaceae; g__endosymbionts	0	0	0	0	7	0.0117523	0	0	0	0	0	0	48667	62.6579	0	0	0	0	TAAC01000001	TGGGGAATATTGCACAATGGGGGAAACCCTGATGCAGCTATACCGTGTGTGTGATGAAGACCTTTTGGTTGTAAAACACTTTCAGTAAAGAAGAAGTTAATTTATAATAATACTATAATTAATTGACGTTATTTACAAAAGAAGCACCGGCTAACTCCGTGCCAGCAGCCGCGGTAATACGGAGGGTGCAAGCGTTAATCGGAATTATTGGGCGTAAAGTGTATGTAGGTGGTTTATTAAGTCAATTGTGAAATCCTTAAGCTTAACTTAAGAACTGCATTTGAAACTATTAAACTAGAGTTTTGTAGAGGAGAGTAGAATTCCAGGTGTAGCGGTGAAATGCGTAGATATCTGGAGGAATACCAGTGGCGAAGGCGACTCTCTGGACAAAAACTGACA…	428	39.95
SV2	d__Bacteria; p__Proteobacteria; c__Gammaproteobacteria; o__Enterobacterales; f__Morganellaceae; g__Arsenophonus	15214	31.7229	0	0	6840	11.4836	0	0	4	0.00679106	22804	36.8383	5	0.00643741	0	0	2796	16.0736	TAAC01000002-5	TGGGGAATATTGCACAATGGGCGCAAGCCTGATGCAGCCATGCCGCGTGTATGAAGAAGGCCTTCGGGTTGTAAAGTACTTTCAGTCGTGAGGAAGGTGTTAAGGTTAATAACCTTAGCAATTGACGTTAGCGACAGAAGAAGCACCGGCTAACTCCGTGCCAGCAGCCGCGGTAATACGGAGGGTGCGAGCGTTAATCGGAATTACTGGGCGTAAAGGGCACGCAGGCGGTTAATTAAGTTGGATGTGAAATCCCCGGGCTTAACCTGGGAATGGCATTCAAGACTGGTTAGCTAGAGTCTTGTAGAGGGGGGTAGAATTCCATGTGTAGCGGTGAAATGCGTAGAGATGTGGAGGAATACCGGTGGCGAAGGCGGCCCCCTGGACAAAGACTGACGC…	427	52.46
SV3	d__Bacteria; p__Proteobacteria; c__Gammaproteobacteria; o__Enterobacterales; f__Morganellaceae; g__endosymbionts	0	0	5	0.010065	0	0	0	0	45489	77.2296	0	0	8	0.0102999	0	0	0	0	TAAC01000006	TGGGGAATATTGCACAATGGGGGAAACCCTGATGCAGCTATACCGCGTGTGTGAAGAAGATCTTCGGATTGTAAAACACTTTCAGCAAAAAAGAAGTAAATTATACTAATAATATAATTTATTGACGTTATTTGAAAAAGAAGTACCGGCTAACTCCGTGCCAGCAGCCGCGGTAATACGGAGGGTGCGAGCGTTAATCGGAATTACTGGGCGTAAAGGGTATGTAGGTTGTTTATTAAGTCAATATGTGAAATCCTTAAGCTCAACTTAAGAATAGCATTTGAAACTAATAAACTAGAGTTTTGTAGAGGAGAGTAGAATTCTAAGTGTAGCGGTGAAATGCGTAGATATTTAGAGGAATACCAGTGGCGAAGGCGACTCTCTGGACAAAAACTGACA…	428	39.72
SV4	d__Bacteria; p__Proteobacteria; c__Gammaproteobacteria; o__Enterobacterales; f__Morganellaceae; g__endosymbionts	0	0	0	0	0	0	0	0	0	0	0	0	0	0	29629	48.5212	0	0	TAAC01000007	TGGGGAATATTGCACAATGGGGGAAACCCTGATGCAGCTATACCGCGTGTGTGAAGAAGACCTTAGGGTTGTAAAGCACTTTCAGTAAAGAAGAAGTTAATTATAATAATACTGTAATTAATTGACGTTATTTACAAAAGAAGCACCGGCTAACTCCGTGCCAGCAGCCGCGGTAATACGGGGGGTGCAAGCGTTAGTCGAAATTACTGGGCGTAAAGTGTATGTAGGTGGTTAATTAAGTCAGATGTGAAATCCTTAAGCTTAACTTAAGAACTGCATTTGAAACTAATAAACTAGAGTTTTGTAGAGGAGAGTAGAATTCCAGGTGTAGCGGTGAAATGCGTAGATATCTGGAGGAATATCAGTGGCGAAGGCGGCTCTCTGGACAAAAACTGACAC…	427	42.15
SV5	d__Bacteria; p__Proteobacteria; c__Gammaproteobacteria; o__Gammaproteobacteria_Incertae_Sedis; f__Unknown_Family; g__Candidatus_Carsonella	28470	59.3632	0	0	0	0	0	0	0	0	0	0	0	0	0	0	0	0	TAAC01000008	TGGGGAATATTGGACAATGAGCGAAAGCTTGATCCAGCTATGTCGCGTGTGTGAAGAAGGCCTTAGGGTTGTAAAACACTTTCAATAATGAAAGAAGAATAAAAAATTAAATAAATTTTTTTTTTTGACGTTAATTATAAAAGAAGCACCGGCTAACTTCGTGCCAGCAGCCGCGGTAATACGAGGGGTGCAAGCGTTAATCGAAATTATTGGGCGTAAAGGGTGTGTAGGTTGTTTAAAAAATTAATTGTTAAATTTATTAAAGCAATTTAATAATGCATTTAATATTATTAAACTTGAGTATAAAAGAAGAAAATAGAATTTTAGGAGTAGCAGTGAAATGCTTAGATATCTAAAAGAATACTAGTGGCGAAGGCGTTTTTCTATTTTAATACTAAC…	429	33.1
SV6	d__Bacteria; p__Proteobacteria; c__Gammaproteobacteria; o__Gammaproteobacteria_Incertae_Sedis; f__Unknown_Family; g__Candidatus_Carsonella	0	0	0	0	0	0	0	0	0	0	27130	43.8266	0	0	0	0	0	0	TAAC01000009	TGGGGGATATTGGACAATGAGCGATAGCTTGATCCAGCTATGTCGCGTGTGTGAAGAAGGCCTTAGGGTTGTAAAACACTTTCAATAATGAAAGAAGAAAAAAAATAATAATAGATTTTTTTTTTGACGATAATTATAAAAGAAGCACCGGCTAACTTCGTGCCAGCAGCCGCGGTAATACGAGGGGTGCAAGCGTTAATCGAAATTATTGGGCGTAAAGGGTGTGTAGGTTGTTTATAAAAGTTAATTGTTAAAGTTATTAAAGTAATTTAATAAAGCAGTTAATACTAATAAACTTGAGTATAAAAGAAGAAATTAGAATTTCAGGAGTAGCAGTGAAATGCTCAGATATCTGAAAGAATACTAGTGGCGAAGGCGTATTTCTATTTTAATACTGAC…	429	35.43
SV7	d__Bacteria; p__Firmicutes; c__Bacilli; o__Lactobacillales; f__Enterococcaceae; g__Enterococcus	0	0	0	0	0	0	22430	39.958	0	0	0	0	5	0.00643741	0	0	0	0	TAAC01000010	TAGGGAATCTTCGGCAATGGACGAAAGTCTGACCGAGCAACGCCGCGTGAGTGAAGAAGGTTTTCGGATCGTAAAACTCTGTTGTTAGAGAAGAACAAGGACGTTAGTAACTGAACGTCCCCTGACGGTATCTAACCAGAAAGCCACGGCTAACTACGTGCCAGCAGCCGCGGTAATACGTAGGTGGCAAGCGTTGTCCGGATTTATTGGGCGTAAAGCGAGCGCAGGCGGTTTCTTAAGTCTGATGTGAAAGCCCCCGGCTCAACCGGGGAGGGTCATTGGAAACTGGGAGACTTGAGTGCAGAAGAGGAGAGTGGAATTCCATGTGTAGCGGTGAAATGCGTAGATATATGGAGGAACACCAGTGGCGAAGGCGGCTCTCTGGTCTGTAACTGACGC…	427	52.69
SV8	d__Bacteria; p__Proteobacteria; c__Gammaproteobacteria; o__Gammaproteobacteria_Incertae_Sedis; f__Unknown_Family; g__Candidatus_Carsonella	0	0	22154	44.5961	0	0	0	0	0	0	0	0	0	0	0	0	0	0	TAAC01000011	TGGGGAATATTGGACAATGAGCGAAAGCTTGATCCAGCTATGTCGCGTGTGTGAAGAAGGCCTTAGGGTTGTAAAACACTTTCAACATTGAACGAAGAAAAATAAATTTAAAAAATTTTTTTTTTTGACGATATATGTAAAAGAAGCACCGGCTAACTTCGTGCCAGCAGCCGCGGTAATACGAGGGGTGCAAGCGTTAATCGAAATTATTGGGCGTAAAGGGTGTGTAGGTTGTTTTTAAAAGTTAATTGTTAAATTTATTAAAGTAATTTAATAAAGCAATTAATACTAATTAACTTGAGTATAAAAGAAGAAATTAGAATTTCGGGAGTAGCAGTGAAATGCTTAGATATCTGAAAGAATACTAGTGGCGAAGGCGTTTTTCTATTTTAATACTGA…	430	35.12
SV9	d__Bacteria; p__Proteobacteria; c__Gammaproteobacteria; o__Gammaproteobacteria_Incertae_Sedis; f__Unknown_Family; g__Candidatus_Carsonella	0	0	0	0	6	0.0100734	0	0	0	0	0	0	20996	27.032	0	0	0	0	TAAC01000012	TGGGGAATATTGGACAATGAGCGATAGCTTGATCCAGCTATGTCGCGTGTGTGAAGAAGGCCTTAGGGTTGTAAAACACTTTCAATAATGTAAGAAGAAAAAAAAATTAAATAAATTTTTTTTTTTGACGATAATTATAAAAGAAGCACCGGCTAACTTCGTGCCAGCAGCCGCGGTAATACGAGGGGTGCAAGCGTTAATCGAAATTATTGGGCGTAAAGGGTGTGTAGGTTGTTTTTACAAGTTAATTGTTAAATCTATTAAAGTAATTTAATAGCGCGATTAATACTAATAAACTTGAGTATAAAAGAAGAAATTAGAATTTCAGGAGTAGCAGTGAAATGCTTAGATATCTGAAAGAATACTAGTGGCGAAAGCGTATTTCTATTTTAATACTGA…	430	34.88
SV10	d__Bacteria; p__Proteobacteria; c__Alphaproteobacteria; o__Rickettsiales; f__Anaplasmataceae; g__Wolbachia	0	0	0	0	0	0	0	0	0	0	0	0	0	0	15827	25.9187	0	0	TAAC01000013	TGGGGAATATTGGACAATGGGCGAAAGCCTGATCCAGCCATGCCGCATGAGTGAAGAAGGCCTTCGGGTTGTAAAGCTCTTTTAGTGAGGAAGATAATGACGGTACTCACAGAAGAAGTCCTGGCTAACTCCGTGCCAGCAGCCGCGGTAATACGGAGAGGGCTAGCGTTATTCGGAATTATTGGGCGTAAAGAGCGCGTAGGCTGATTAGTAAGTTAAAAGTGAAATCCCAAAGCTCAACTTCGGAATTGCTTTTAAAACTGCTAGTCTAGAGATTGAAAGAGGATAGAGGAATTCCTAGTGTAGAGGTGAAATTCGTAAATATTAGGAGGAACACCAGTGGCGAAGGCGTCTATCTGGTTCAAATCTAACGCTGATGCGCGAAGGCGTGGGGAGCAA…	402	47.01
SV11	d__Bacteria; p__Proteobacteria; c__Gammaproteobacteria; o__Enterobacterales; f__Morganellaceae; g__endosymbionts	0	0	0	0	0	0	15625	27.8352	3	0.00509329	0	0	0	0	0	0	0	0	TAAC01000014	TGGGGAATTTTGCACAATGGGGGAAACCCTGATGCAGCTATGTCGTGTGTGTGAAGAAGGCCTTTGGGTTGTAAAGCACTTTCAACAAAGAAGAAGTAATAATTACTAATAATATTTATTATTGACGTTATTTGTATAAGAAGCACCGGCTAACTCCGTGCCAGCAGCCGCGGTAATACGGGGGGTGCTAGCGTTAATCGGAATTATTGGGCGTAAAGCGTGCGCAGGTGGTTTACTAAGTCAAATGTTAAATCCCTAAGCTTAACTTTGGAATATTATTTGAAACTAGTAGACTAGAGTTTTATAGAGGAGAACAGAATTTCAAGTGTAGCAGTGAAATGCGTAGATATTTGAAGGAATACCGGTGGCGAAGGCGGTTCTCTGGGTAATAACTGACAC…	427	41.69
SV12	d__Bacteria; p__Proteobacteria; c__Gammaproteobacteria; o__Gammaproteobacteria_Incertae_Sedis; f__Unknown_Family; g__Candidatus_Carsonella	0	0	0	0	0	0	0	0	0	0	0	0	0	0	15513	25.4045	0	0	TAAC01000015	TGGGGAATATTGGACAATGGGATAATGCCTGATCCAGCTATGTCGCGTGTGCGAAGAAGGCCTTAGGGTTGTAAAGCACTTTCAATAATGTAAGAAGAGAAAAAAAAATAACAAAGTTTTTTTTTTGACGATAATTATAAAAGAAGCACCGGCTAACTTCGTGCCAGCAGCCGCGGTAATACGAGGGGTGCAAGCGTTAATCGAAATTATTGGGCGTAAAGGGTGTGTAGGTTGTTTTTGTAAATTAATTGTTAAATTTACTAAATTATTTTAGTAACGCAATTAATATTAATTAACTAGAGTATAAAAGAAGAAATTAGAATTTCAAGAGTAGCAGTGAAATGCTTAGATATTTGAAAGAATACTAGTGGCGAAGGCGTTTTTCTATTTTAATACTGA…	430	35.35
SV13	d__Bacteria; p__Proteobacteria; c__Gammaproteobacteria; o__Gammaproteobacteria_Incertae_Sedis; f__Unknown_Family; g__Candidatus_Carsonella	0	0	0	0	11471	19.2586	0	0	0	0	0	0	0	0	0	0	0	0	TAAC01000016	TGGGGAATATTGGACAATGAGCGCAAGCTTGATCCAGCTATGTCGCGTGTGTGAAGAAGGCCTTAGGGTTGTAAAACACTTTCAACATTGAAAGAAGAAAAATAAATTTAAAAAATTTTTTTTTTTGACGATATATGTAAAAGAAGCACCGGCTAACTTCGTGCCAGCAGCCGCGGTAATACGAGGGGTGCAAGCGTTAATCGAAATTATTGGGCGTAAAGGGTGTGTAGGTTGTTTTTAAAAGTTAATTGTTAAATTTATTAAAGTAATTTAATAAAGCAGTTAATACTAATTAACTTGAGTATAAAAGAAGAAATTAGAATTTCAGGAGTAGCAGTGAAATGCTCAGATATCTGAAAGAATACTAGTGGCGAAGGCGTTTTTCTATTTTAATACTGA…	430	35.35
SV14	d__Bacteria; p__Proteobacteria; c__Gammaproteobacteria; o__Enterobacterales; f__Yersiniaceae; g__Serratia	0	0	0	0	11014	18.4913	0	0	0	0	0	0	0	0	0	0	0	0	TAAC01000017	TGGGGAATATTGCACAATGGGCGCAAGCCTGATGCAGCTATGCCGCGTGTGTGAAGAAGGCCTTCGGGTTGTAAAGCACTTTCAGCGAGGAGGAAAGGTAATGTGCTAATAAGACATTGCATTGACGTTACTCGCAGAAGAAGCACCGGCTAACTCCGTGCCAGCAGCCGCGGTAATACGGAGGGTGCAAGCGTTAATCGGAATTACTGGGCGTAAAGCGCACGCAGGCGGTTTGTTAAGTCAGATGTGAAATCCCCACGCTTAACGTGGGAACGGCATTTGAGACTGGCAAGCTAGAGTCTTGTAGAGGGGGGTAGAATTCCAGGTGTAGCGGTGAAATGCGTAGAGATCTGGAGGAATACCGGTGGCGAAGGCGGCCCCCTGGACAAAGACTGACGC…	427	53.63
SV15	d__Bacteria; p__Proteobacteria; c__Gammaproteobacteria; o__Enterobacterales; f__Morganellaceae; g__endosymbionts	0	0	0	0	0	0	0	0	0	0	0	0	0	0	0	0	10996	63.2136	TAAC01000018	TGGGGAATATTGCACAATGGGGGAAACCCTGATGCAGCTATACCGCGTGTGTGAAGAAGACCTTAGGGTTGTAAAACACTTTCAGTAGAGAAGAAGTTAATTTTTAATAATACGAGAAATTAATTGACGTTATTTACAAAAGAAGTACCGGCTAACTCCGTGCCAGCAGCCGCGGTAATACGGAGGGTGCGAGCGTTAATCGAAATTACTGGGCGTAAAGAGTATGTAGGTGGTTTATTAAGTCGATTGTGAAATCTTTAAGCTTAACTTAAGAACTGCATTCGAAACTAGTAAACTAGAGTTTTGTAGAGGAGAGTAGAATTCCAGGTGTAGCGGTGAAATGCGTAGATATCTGGAGGAATACCAGTGGCGAAAGCGACTCTCTGGACAAAAACTGAC…	429	41.49
SV16	d__Bacteria; p__Proteobacteria; c__Alphaproteobacteria; o__Rickettsiales; f__Anaplasmataceae; g__Wolbachia	0	0	0	0	0	0	0	0	10200	17.3172	0	0	0	0	0	0	0	0	TAAC01000019	TGGGGAATATTGGACAATGGGCGAAAGCCTGATCCAGCCATGTCGCATGAGTGAAGAAGGCCCTTGGGTTGTAAAGCTCTTTTAGTGAGGAAGATAATGACGGTACTCACAGAAGAAGTCCTGGCTAACTCCGTGCCAGCAGCCGCGGTAATACGGAGAGGGCTAGCGTTATTCGGAATTATTGGGCGTAAAGGGCGCGTAGGCTGATTAATAAGTTAAAAGTGAAATCCCGAGGCTTAACCTTGGAATTGCTTTTAAAACTATTAATCTAGAGATTGAAAGAGGATAGAGGAATTCCTGATGTAGAGGTAAAATTCGTAAATATTAGGAGGAACACCAGTGGCGAAGGCGTCTATCTGGTTCAAATCTGACGCTGAGGCGCGAAGGCGTGGGGAGCAA…	402	46.52
SV17	d__Bacteria; p__Proteobacteria; c__Alphaproteobacteria; o__Rhizobiales; f__Rhizobiaceae; g__Candidatus_Liberibacter	0	0	0	0	10081	16.9249	0	0	0	0	0	0	0	0	0	0	0	0	TAAC01000020	TGGGGAATATTGGACAATGGGGGCAACCCTGATCCAGCCATGCCGCGTGAGTGAAGAAGGCCTTAGGGTTGTAAAGCTCTTTCGCCGGAGAAGATAATGACGGTATTCGGAGAAGAAGCCCCGGCTAACTTCGTGCCAGCAGCCGCGGTAATACGAGGGGGGCGAGCGTTGTTCGGAATAACTGGGCGTAAAGGGCGCGTAGGCGGGCGATTAAGTTAGAGGTGAAATCCCAGGGCTCAACCCTGGAACGGCCTTTAATACTGGTTGTCTTGAGTTTAGGAGAGGTGAGTGGAATTCCGAGTGGAGAGGTGAAATTCGTAGATATTCGGAGGAACACCGGTGGCGAAGGCGGCTCACTGGCCTGATACTGACGCTGAGGCGCGAAAGCGTGGGGAGCAA…	402	55.22
SV18	d__Bacteria; p__Proteobacteria; c__Alphaproteobacteria; o__Rickettsiales; f__Anaplasmataceae; g__Wolbachia	3	0.00625534	319	0.642148	1858	3.11939	6765	12.0515	0	0	0	0	0	0	0	0	0	0	TAAC01000021-2	TGGGGAATATTGGACAATGGGCGAAAGCCTGATCCAGCCATGTCGCATGAGTGAAGAAGGCCTTTGGGTTGTAAAGCTCTTTTAGTGAGGAAGATAATGACGGTACTCACAGAAGAAGTCCTGGCTAACTCCGTGCCAGCAGCCGCGGTAATACGGAGAGGGCTAGCGTTATTCGGAATTATTGGGCGTAAAGGGCGCGTAGGCTGATTAATAAGTTAAAAGTGAAATCCCGAGGCTTAACCTTGGAATTGCTTTTAAAACTATTAATCTAGAGATTGAAAGAGGATAGAGGAATTCCTGATGTAGAGGTAAAATTCGTAAATATTAGGAGGAACACCAGTGGCGAAGGCGTCTATCTGGTTCAAATCTGACGCTGAGGCGCGAAGGCGTGGGGAGCAA…	402	46.27
SV19	d__Bacteria; p__Proteobacteria; c__Gammaproteobacteria; o__Enterobacterales; f__Morganellaceae; g__Arsenophonus	0	0	0	0	0	0	0	0	0	0	8301	13.4097	0	0	0	0	0	0	TAAC01000023	TGGGGAATATTGCACAATGGGCGCAAGCATGATGCAGCCATGCCGCGTGTATGAAGAAGGCCTTCGGGTTGTAAAGTACTTTCAGTCGTGAGGAAGGTGTTAAGGTTAATAACCTTAGCAATTGACGTTAGCGACAGAAGAAGCACCGGCTAACTCCGTGCCAGCAGCCGCGGTAATACGGAGGGTGCGAGCGTTAATCGGAATTACTGGGCGTAAAGGGCACGCAGGCGGTTAATTAAGTTGGATGTGAAATCCCCGGGCTTAACCTGGGAATGGCATTCAAGACTGGTTAGCTAGAGTCTTGTAGAGGGGGGTAGAATTCCATGTGTAGCGGTGAAATGCGTAGAGATGTGGAGGAATACCGGTGGCGAAGGCGGCCCCCTGGACAAAGACTGACGC…	427	52.22
SV20	d__Bacteria; p__Proteobacteria; c__Gammaproteobacteria; o__Enterobacterales; f__Yersiniaceae; g__Serratia	0	0	7668	15.4357	0	0	0	0	0	0	0	0	0	0	0	0	0	0	TAAC01000024	TGGGGAATATTGCACAATGGGCGCACGCCTGATGCAGCCATGCCACGTGTGTGAATAAGGCCATCGGGTTGTAAAGCACTTTCAGCGAGGAGAAAGTGTAATGTGTTAATAAGACATTGACGTTACTTGCAGAAGAAGCACCGGCTAACTCCGTGCCAGCAGCCGCGGTAATACGGAGGGTGCAAGCGTTAATCGGAATTACTGGGCGTAAAGCGCACGCAGGCGGTTTGTTAAGTCAGATGTGAAATCCCCGCCCTCAACGTGGGAACGGCATTTGAGACTGGCAAGCTAGAGTCTTGTAGAGGGGGGTAGAATTCCAGGTGTAGCGGTGAAATGCGTAGAGATCTGGAGGAATACCGGTGGCGAAGGAGACCCCCTGGACAAAGACTGACACTCAGG…	422	52.84
SV21	d__Bacteria; p__Proteobacteria; c__Gammaproteobacteria; o__Enterobacterales; f__Yersiniaceae	0	0	0	0	7502	12.5951	0	0	0	0	0	0	0	0	0	0	0	0	TAAC01000025	TGGAGAATATTGCACAATGGGCGCAAGCCTCATGCAGCCATGACGCGTCTGTGAAGAAGGCCTTCTGGTTGTAAAGCACTTTTAGCTAGGATGAAGGGTAATGTGTTAATAAGACATTGCATTGACGTTACTCGCAGAAGAAGCGCCAGCTAACTCCGTGCAGCAGCTGCGGTAATACGGAGGGAGCAAGCGTTAATCAGAATTACTGGGCGTAAAGCGCACGCAGGCGGTTTGTTAGTCAGATGTAAAATCCCCGTGCTCGACGTGGCAACGGCATTTTAGTCTAGCAAGACTAAGAGTCTTATAGAGGGGGGTAGAATTCCAGGTGTAGCGGTGAAATGCGTAGAGATCTGGAAGAATACCGGTGGCGAAGGCGCCCCTGAACAAAGACTGACGCTC…	425	49.65
SV22	d__Bacteria; p__Proteobacteria; c__Gammaproteobacteria; o__Enterobacterales; f__Yersiniaceae; g__Serratia	0	0	6618	13.3221	0	0	0	0	0	0	0	0	0	0	0	0	0	0	TAAC01000026	TGGGGAATATTGCACAATGGGCGCAAGCCTGATGCAGCCATGCCGCGTGTGTGAAGAAGGCCTTCGGGTTGTAAAGCACTTTCAGCGAGGAGGAAGGGTAATGTGTTAATAAGACATTGCATTGACGTTACTCGCAGAAGAAGCACCGGCTAACTCCGTGCCAGCAGCCGCGGTAATACGGAGGGTGCAAGCGTTAATCGGAATTACTGGGCGTAAAGCGCACGCAGGCGGTTTGTTAAGTCAGATGTGAAATCCCCTCGCTCAACGTGGGAACGGCATTTGAGACTGGCAAGCTAGAGTCTTGTAGAGGGGGGTAGAATTCCAGGTGTAGCGGTGAAATGCGTAGAGATCTGGAGGAATACCGGTGGCGAAGGCGGCCCCCTGGACAAAGACTGACGC…	427	54.1
SV23	d__Bacteria; p__Proteobacteria; c__Gammaproteobacteria; o__Enterobacterales; f__Yersiniaceae; g__Serratia	0	0	5785	11.6452	0	0	0	0	21	0.035653	0	0	0	0	0	0	0	0	TAAC01000027	TGGGGAATATTACACAATGGGCGCAAGCCTGATGCAGCCATGCCGCGTGTGTGAAGAAGGCCTTCGGGTTGTAAAGCACTTTCAGCGAGGAGGAAGGGTAATGTGTTAATAAGACATTGCATTGACGTTACTCGCAGAAGAAGCACCGGCTAACTCCGTGCCAGCAGCCGCGGTAATACGGAGGGTGCAAGCGTTAATCGGAATTACTGGGCGTAAAGCGCACGCAGGCGGTTTGTTAAGTCAGATGTGAAATCCCCGCGCTCAACGTGGGAACAGCATTTGAGACTGGCAAGCTAGAGTCTTGTAGAGGGGGGTAGAATTCCAGGTGTAGCGGTGAAATGCGTAGAGATCTGGAGGAATACCGGTGGCGAAGGCGGCCCCCTGGACAAAGACTGACGC…	427	53.86
SV24	d__Bacteria; p__Proteobacteria; c__Gammaproteobacteria; o__Gammaproteobacteria_Incertae_Sedis; f__Unknown_Family; g__Candidatus_Carsonella	0	0	0	0	0	0	5751	10.2451	0	0	0	0	0	0	0	0	0	0	TAAC01000028	TGAGGGATATTGGACAATGAGCATTAGCTTGATCCAGCTATGTCGCGTGTGTGAAGAAGGCCTTAGGGTTGTAAAACACTTTCAATAATGTAAGAAGAAAAATAAATTTAAAAAATTTTTTTTTTTGACGATAATTATAAAAGAAGCACCGGCTAACTTCGTGCCAGCAGCCGCGGTAATACGAGGGGTGCAAGCGTTAATCGAAATTATTGGGCGTAAAGGGTGTGTAGGTTGTTTTTTAAGTTATTTGTAAAAAATATTAAAGTAATTTAATATAGCAAATAATACTATTTAACTAGAGTATAAAAGAAGAAATTAGAATTTTAGAAGTAGCAGTGAAATGCTTAGATATCTAAAAGAATACTAGTGGCGAAGGCGTATTTCTATTTTAATACTGAC…	429	33.57
SV25	d__Bacteria; p__Proteobacteria; c__Gammaproteobacteria; o__Diplorickettsiales; f__Diplorickettsiaceae; g__Diplorickettsia	0	0	0	0	0	0	0	0	0	0	0	0	5446	7.01163	0	0	0	0	TAAC01000029	TGGGGAATATTGGACAATGGGGGCAACCCTGATCCAGCAATGCCGCGTGTGTGAAGAAGGCCTTCGGGTTGTAAAGCACTTTAGGTGGGGAAGAAAGGTAACAGGTGAATAATCTGTTATTTTGACGGTACCCGCAGAATAAGCACCGGCTAACTCTGTGCCAGCAGCCGCGGTAATACAGAGGGTGCGAGCGTTAATCAGAATGACTGGGCGTAAAGGGCGTGTAGGTGGTTGATCAGGTTTGATGTGAAATCCCCGGGCTTAACCTGGGAATGGCGTCGAAAACGGGTCGACTCGAGTGAGACAGAGGGTTGTGGAATTTCCGGTGTAGCGGTGAAATGCGTAGATATCGGAAAGAACATCAGCGGCGAAGGCGACAACCTGGGTCTTAACTGACAC…	427	52.69
SV26	d__Bacteria; p__Proteobacteria; c__Gammaproteobacteria; o__Enterobacterales; f__Yersiniaceae; g__Serratia	0	0	5023	10.1113	0	0	0	0	0	0	0	0	0	0	0	0	0	0	TAAC01000030	TGGGGAATATTGCACAATGGGCGCAAGCCTGATGCAGCCATGCCGCGTGTGTGAAGAAGGCCTTCGGGTTGTAAAGCACTTTCAGCGAGGAGGAAGTGTAATGTGTTAATAAGACATTGCATTGACGTGACTCGCAGAAGAAGCACCGGCTAACTCCGTGCCAGCAGCCGCGGTAATACGGAGGGTGCAAGCGTTAATCGAAATTACTGGGCGTAAAGCGCACGCAGGCGGTTTGTTAAGTCAGATGTGAAATCCCCGCGCTCAACGTGGGAACGGCATTTGAGACTGGCAAGCTAGAGTCTTGTAGAGGGGGGTAGAATTCCAGGTGTAGCGGTGAAATGCGTAGAGATCTGGAGGAATACCGGTGGCGAAGGCGGCCCCCTGGACAAAGACTGACGC…	427	53.86
SV27	d__Bacteria; p__Proteobacteria; c__Gammaproteobacteria; o__Enterobacterales; f__Morganellaceae; g__Arsenophonus	0	0	0	0	3649	6.12629	0	0	0	0	0	0	0	0	0	0	0	0	TAAC01000031	TGGGGAATATTGCACAATGGGCGCAAGCCTGATGCAGCCATGCCGCGTGTATGAAGAAGGCCTTCGGGTTGTAAAGTACTTTCAGTCGTGAGGAAGGTGTTAAGGTTAATAACCTTAGCAATTGACGTTAGCGACAGAAGAAGCACCGGCTAACTCCGTGCGAGCAGCCGCGGTAATACGGAGGGTGCGAGCGTTAATCGGAATTACTGGGCGTAAAGGGCACGCAGGCGGTTAATTAAGTTGGATGTGAAATCCCCGGGCTTAACCTGGGAATGGCATTCAAGACTGGTTAGCTAGAGTCTTGTAAGAGGGGGGTAGAATTCCATGTGTAGCGGTGAAATGCGTAGAGATTTGGAGGAATACCGGTGGCGAAGGCGGCCCCCTGGACAAAGACTGACG…	428	52.1
SV28	d__Bacteria; p__Proteobacteria; c__Gammaproteobacteria; o__Enterobacterales; f__Yersiniaceae	0	0	0	0	3573	5.99869	0	0	0	0	0	0	0	0	0	0	0	0	TAAC01000032	TCGGGAATATTGCACAATGGGCGCAAGCCTGATGCAGCCATGCCGCGTGTGTGACGAAGGCCTTCGGGTTGTAAAGCGCTTTCAGCGAGGAGGAAGGGTAATGTGTTAATAAGACATTGCATTGACGTTGCTCGCAGAAGAAGCATCGGCTAACTCCGTGCCAGCAGCTGCGGTAATACAGAGGATCCAAGCGTTAATCAGGATTATTCTGCGTAAAGCGCAAGCAGGCAGTTTGTTAAGTCAGATGTGAAATCCCCGCGCTCAACGTGGGAACGGCATTTGAGACTGGCAAGCTAGAGTCTTGTAGCTGGGGGTAAAATTCCAGGTGTAGCGGGGAAATGCATAGAGATCTGGAGGAATACCGGTGGCGAAGGCAGCCCCCTGGACAAAGACTGACGC…	427	52.46
SV29	d__Bacteria; p__Proteobacteria; c__Gammaproteobacteria; o__Enterobacterales; f__Morganellaceae; g__Arsenophonus	3219	6.71198	0	0	0	0	0	0	0	0	0	0	0	0	0	0	0	0	TAAC01000033	TGGGGAATATTGCACAATGGGCGCAAGCCTGATGCAGCCATGCCGCGTGTATGAAGAAGGCCTTCGGGTTGTAAAGTACTTTCAGTCGTGAGGAAGGTGTTAAGGTTAATAACCTTAGCAATTGACGTTAGCGACAGAAGAAGCACCGGCTAACTCCGTGCCAGCAGCCGCGGTAATACGGAGGGTGCGAGCGTTAATCGGAATTACTGGGCGTAAAGGGCAAGCAGGCGGTTAATTAAGTTGGATGTGAAATCCCCGGGCTTAACCTGGGAATGGCATTCAAGACTGGTTAGCTAGAGTCTTGTAGAGGGGGGTAGAATTCCATGTGTAGCGGTGAAATGCGTAGAGATGTGGAGGAATACCGGTGGCGAAGGCGGCCCCCTGGACAAAGACTGACGC…	427	52.22
SV30	d__Bacteria; p__Proteobacteria; c__Gammaproteobacteria; o__Gammaproteobacteria_Incertae_Sedis; f__Unknown_Family; g__Candidatus_Carsonella	0	0	0	0	0	0	0	0	0	0	0	0	0	0	0	0	3098	17.8097	TAAC01000034	TGGGGGATATTGGACAATGAGCAATAGCTTGATCCAGCTATGTCGCGTGTGTGAAGAAGGCCTTAGGGTTGTAAAACACTTTCAATAATGTAAGAAGAAAAAAAACAATAATAATATTTTTTTTTTGACGATAATTTTAAAAGAAGCACCGGCTAACTTCGTGCCAGCAGCCGCGGTAATACGAGGGGTGCAAGCGTTAATCAAAATTACTGGGCGTAAAGGGTGTGTAGGTTGTTTATAAAAGTTAATTGTTAAAGTTATTAAAGTAATTTAATAAAGCTATTAATACTAATAAACTTGAGTATAAAAGGAGAAATTAGAATTTCAGGAGTAGCAGTGAAATGCTTAGATATCTGAAAGAATACTAGAAGCGAAGGCGTATTTCTATTTTAATACTGA…	430	34.42
SV31	d__Bacteria; p__Proteobacteria; c__Alphaproteobacteria; o__Rickettsiales; f__Anaplasmataceae; g__Wolbachia	0	0	0	0	0	0	2553	4.54805	0	0	0	0	0	0	0	0	0	0	TAAC01000035	TGGGGAATATTGGACAATGGGCGAAAGCCTGATCCAGCCATGCCGCATGAGTGAAGAAGGCCTTTGGGTTGTAAAGCTCTTTTAGTGAGGAAGATAATGACGGTATTCACAGAAGAAGTCCTGGCTAACTCCGTGCCAGCAGCCGCGGTAATACGGAGAGGGCTAGCGTTATTCGGAATTATTGGGCGTAAAGGGCGCGTAGGCTGGTTAATAAGTTAAAAGTGAAATCCCGAGGCTTAACCTTGGAATTGCTTTTAAAACTATTAATCTAGAGATTGAAAGAGGATAGAGGAATTCCTGATGTAGAGGTAAAATTCGTAAATATTAGGAGGAACACCAGTGGCGAAGGCGTCTATCTGGTTCAAATCTGACGCTGAGGCGCGAAGGCGTGGGGAGCAA…	402	46.52
SV32	d__Bacteria; p__Proteobacteria; c__Gammaproteobacteria; o__Oceanospirillales; f__Halomonadaceae; g__Carnimonas	0	0	0	0	0	0	1742	3.10329	4	0.00679106	2	0.00323086	0	0	0	0	0	0	TAAC01000036	TGGGGAATATTGGACAATGGGGGCAACCCTGATCCAGCCATGCCGCGTGTGTGAAGAAGGCTTTCGGGTTGTAAAGCACTTTCAGCGAGGAGGAAGTCATGGAGGTTAATACCTTCCATGAAGGACGTTACTCGCAGAAGAAGCACCGGCTAACTCCGTGCCAGCAGCCGCGGTAATACGGAGGGTGCAAGCGTTAATCGGAATTACTGGGCGTAAAGGGCGCGTAGGCGGTCTGTTAAGCCAGATGTGAAAGCCCCGGGCTCAACCTGGGAACTGCATTTGGAACTGGCGGACTTGAGTGCAGGAGAGGAAGGTAGAACTCCCGGTGTAGCGGTGAAATGCGTAGAGATCGGGAAGAATACCAGTGGCGAAGGCGGCCTTCTGGACTGACACTGACGC…	427	55.5
SV33	d__Bacteria; p__Proteobacteria; c__Gammaproteobacteria; o__Enterobacterales; f__Morganellaceae; g__endosymbionts	0	0	0	0	0	0	0	0	0	0	0	0	1426	1.83595	0	0	0	0	TAAC01000037	TGGGGAATATTGCACAATGGGGGAAACCCTGATGCAGCTATACCGTGTGTGTGATGAAGACCTTTTGGTTGTAAAACACTTTCAGTAAAGAAGAAGTTAATTTATAATAATACTATAATTAATTGACGTTATTTACAAAAGAAGCACCGGCTAACTCCGTGCCAGCAGCCGCGGTAATACGGAGGGTGCAAGCGTTAATCGGAATTATTGGGCGTAAAGTGTATGTAGGTGGTTTATTAAGTCAATTGTGAAATCCTTAAGCTTAACTTAAGAACTGCATTTGAAACTATTAAACTAGAGTTTTGTAGAGGAGAGTAGAATTCCAGGTGTAGCGGTGAAATGCGTAGATATCTGGAGGAATACCAGTGGCGAAGGCGACTCTCTGGACAAAAACTGACA…	428	39.95
SV34	d__Bacteria; p__Proteobacteria; c__Gammaproteobacteria; o__Enterobacterales; f__Pectobacteriaceae; g__Sodalis	0	0	0	0	0	0	0	0	0	0	1412	2.28099	0	0	0	0	0	0	TAAC01000038	TGGGGAATATTGCACAATGGGGGGAACCCTGATGCAGCCATGCCGCGTGTGTGAAGAAGGCCTTCGGGTTGTAAAGCACTTTCAGCGGGAAAGAAAGTAGTAGTGTTAACAGCACTACTAACTGACGTTACCCGCAAAAGAAGCACCGGCTAACTCCGTGCCAGCAGCCGCGGTAATACGGAGGGTGCAAGCGTTAATCGGAATTACTGGGCGTAAAGCGTACGCAGGCGGTTTGTTAAGTTAGATGTGAAATACCCGGGCTCAACCTAGGAACTGCATTTAAAACTGGCAAGCTAGAGTCTCTTAGAGGGGGATAGAATTCCAGGTGTAGCGGTGAAATGCGCAGAGATCTGGAGGAATACCAGTGGCGAAGGCGGTCCCCTGGACGAAGACTGACGC…	427	51.99
SV35	d__Bacteria; p__Proteobacteria; c__Gammaproteobacteria; o__Gammaproteobacteria_Incertae_Sedis; f__Unknown_Family; g__Candidatus_Carsonella	0	0	0	0	0	0	0	0	1390	2.35989	0	0	0	0	0	0	0	0	TAAC01000039	TGGGGGATATTGGACAATGAGCGAAAGCTTGATCCAGCTATATCGCGTGTGTGAAGAAGGCTTTAGGGTTGTAAAACACTTTCGATAATGAAAGAAGAAAATAATTTTTAAGAAAGATTTTTTTTTGACGATAATTATTAAAGAAGCACCGGCTAACTTCGTGCCAGCAGCCGCGGTAATACGAGGGGTGCAAGCGTTAATCGGAATTATTGGGCGTAAAGGGTGTGTAGGTTGTTTATTTATCATTATTTTGTAAAAATTATTAAAGCAATTTAATAAAGCAATTAATATTATAAACTTGAGTATAAAAGGAGAAATTAGAATTTCAAAAGTAGCAGTGAAATGCTTAGATATTTGAAAGAATACTAGTAGCGAAGGCGTATTTCTATTTTAATACTG…	431	33.87
SV36	d__Bacteria; p__Proteobacteria; c__Gammaproteobacteria; o__Enterobacterales; f__Morganellaceae; g__endosymbionts	0	0	0	0	0	0	0	0	1202	2.04071	0	0	0	0	0	0	0	0	TAAC01000040	TGGGGAATATTGCACAATGGGGGAAACCCTGATGCAGCTATACCGCGTGTGTGAAGAAGATCTTCGGATTGTAAAACACTTTCAGCAAAAAAGAAGTAAATTATACTAATAATATAATTTATTGACGTTATTTGAAAAAGAAGTACCGGCTAACTCCGTGCCAGCAGCCGCGGTAATACGGAGGGTGCGAGCGTTAATCGGAATTACTGGGCGTAAAGGGTATGTAGGTTGTTTATTAAGTCAATATGTGAAATCCTTAAGCTCAACTTAAGAATAGCATTTGAAACTAATAAACTAGAGTTTTGTAGAGGAGAGTAGAATTCTAAGTGTAGCGGTGAAATGCGTAGATATTTAGAGGAATACCAGTGGCGAAGGCGACTCTCTGGACAAAAACTGACA…	428	39.72
SV37	d__Bacteria; p__Proteobacteria; c__Gammaproteobacteria; o__Enterobacterales; f__Yersiniaceae; g__Serratia	0	0	1112	2.23846	0	0	0	0	0	0	0	0	0	0	0	0	0	0	TAAC01000041	TGGGGAATATTGCACAATGGGCGCAAGCCTGATGCAGCCATGCCGCGTGTGTGAAGAAGGCCTTCGGGTTGTAAAGCACTTTCAGCGAGGAGGAAGTGTAATGTGTTAATAAGACATTGCATTGACGTGACTCGCAGAAGAAGCACCGGCTAACTCCGTGCCAGCAGCCGCGGTAATACGGAGGGTGCAAGCGTTAATCGAAATTACTGGGCGTAAAGCGCACGCAGGCGGTTTGTTGAGTCAGATGTGAAATCCCCGCGCTCAACGTGGGAACGGCATTTGAGACTGGCAAGCTAGAGTCTTGTAGAGGGGGGTAGAATTCCAGGTGTAGCGGTGAAATGCGTAGAGATCTGGAGGAATACCGGTGGCGAAGGCGGCCCCCTGGACAAAGACTGACGC…	427	54.1
SV38	d__Bacteria; p__Proteobacteria; c__Gammaproteobacteria; o__Oceanospirillales; f__Halomonadaceae; g__Carnimonas	0	0	0	0	0	0	1049	1.86874	0	0	0	0	0	0	0	0	0	0	TAAC01000042	TGGGGAATATTGGACAATGGGGGCAACCCTGATCCAGCCATGCCGCGTGTGTGAAGAAGGCTTTCGGGTTGTAAAGCACTTTCAGCGAGGAGGAAGTCATGGAGGTTAATACCTTCCATGAAGGACGTTACTCGTAGAAGAAGCACCGGCTAACTCCGTGCCAGCAGCCGCGGTAATACGGAGGGTGCAAGCGTTAATCGGAATTACTGGGCGTAAAGGGCGCGTAGGCGGTCTGTTAAGCCAGATGTGAAAGCCCCGGGCTCAACCTGGGAACTGCATTTGGAACTGGCGGACTTGAGTGCAGGAGAGGAAGGTAGAACTCCCGGTGTAGCGGTGAAATGCGTAGAGATCGGGAAGAATACCAGTGGCGAAGGCGGCCTTCTGGACTGACACTGACGC…	427	55.27
SV39	d__Bacteria; p__Proteobacteria; c__Alphaproteobacteria; o__Rickettsiales; f__Anaplasmataceae; g__Wolbachia	0	0	0	0	0	0	0	0	0	0	1046	1.68974	0	0	0	0	0	0	TAAC01000043	TGGGGAATATTGGACAATGGGCGAAAGCCTGATCCAGCTATGCCGCATGAGTGAAGAAGGCCTTTGGGTTGTAAAGCTCTTTTAGTGAGGAAGATAATGACGGTACTCACAGAAGAAGTCCTGGCTAACTCCGTGCCAGCAGCCGCGGTAATACGGAGAGGGCTAGCGTTATTCGGAATTATTGGGCGTAAAGGGCGCGTAGGCTGATTAATAAGTTAAAAGTGAAATCCCGAGGCTTAACCTTGGAATTGCTTTTAAAACTATTAATCTAGAGATTGAAAGAGGATAGAGGAATTCCTGATGTAGAGGTAAAATTCGTAAATATTAGGAGGAACACCAGTGGCGAAGGCGTCTATCTGGTTCAAATCTGACGCTGAGGCGCGAAGGCGTGGGGAGCAA…	402	46.27
SV40	d__Bacteria; p__Proteobacteria; c__Gammaproteobacteria; o__Gammaproteobacteria_Incertae_Sedis; f__Unknown_Family; g__Candidatus_Carsonella	851	1.77443	0	0	0	0	0	0	0	0	0	0	0	0	0	0	0	0	TAAC01000044	TGGGGAATATTGGACAATGAGCGAAAGCTTGATCCAGCTATGTCGCGTGTGTGAAGAAGGCCTTAGGGTTGTAAAACACTTTCAATAATGAAAGAAGAATAAAAAATTAAATAAATTTTTTTTTTTGACGTTAATTATAAAAGAAGCACCGGCTAACTTCGTGCCAGCAGCCGCGGTAATACGAGGGGTGCAAGCGTTAATCGAAATTATTGGGCGTAAAGGGTGTGTAGGTTGTTTAAAAAATTAATTGTTAAATTTATTAAAGCAATTTAATAATGCATTTAATATTATTAAACTTGAGTATAAAAGAAGAAAATAGAATTTTAGGAGTAGCAGTGAAATGCTTAGATATCTAAAAGAATACTAGTGGCGAAGGCGTTTTTCTATTTTAATACTAAC…	429	33.1
SV41	d__Bacteria; p__Proteobacteria; c__Gammaproteobacteria; o__Gammaproteobacteria_Incertae_Sedis; f__Unknown_Family; g__Candidatus_Carsonella	0	0	0	0	0	0	0	0	0	0	775	1.25196	0	0	0	0	0	0	TAAC01000045	TGGGGGATATTGGACAATGAGCGATAGCTTGATCCAGCTATGTCGCGTGTGTGAAGAAGGCCTTAGGGTTGTAAAACACTTTCAATAATGAAAGAAGAAAAAAAATAATAATAGATTTTTTTTTTGACGATAATTATAAAAGAAGCACCGGCTAACTTCGTGCCAGCAGCCGCGGTAATACGAGGGGTGCAAGCGTTAATCGAAATTATTGGGCGTAAAGGGTGTGTAGGTTGTTTATAAAAGTTAATTGTTAAAGTTATTAAAGTAATTTAATAAAGCAGTTAATACTAATAAACTTGAGTATAAAAGAAGAAATTAGAATTTCAGGAGTAGCAGTGAAATGCTCAGATATCTGAAAGAATACTAGTGGCGAAGGCGTATTTCTATTTTAATACTGAC…	429	35.43
SV42	d__Bacteria; p__Proteobacteria; c__Gammaproteobacteria; o__Enterobacterales; f__Yersiniaceae	0	0	0	0	727	1.22056	0	0	0	0	0	0	0	0	0	0	0	0	TAAC01000046	TGGAGAATATTGCACAATGGGCGCAAGCCTCATGCAGCCATGACGCGTCTGTGAAGAAGGCCTTCTGGTTGTAAAGCACTTTTAGCTAGGATGAAGGGTAATGTGTTAATAAGACATTGCATTGACGTTACTCGCAGAAGAAGCGCCAGCTAACTCCGTGCAGCAGCTGCGGTAATACGGAGGGAGCAAGCGTTAATCAGAATTACTGGGCGTAAAGCGCACGCAGGCGGTTTGTTAGTCAGATGTAAAATCCCCGTGCTCGACGTGGCAACGGCATTTTAGTCTAGCAAGACTAAGAGTCTTATAGAGGGGGGTAGAATTCCAGGTGTAGCGGTGAAATGCGTAGAGATCTGGAAGAATAACGGTGGCGAAGGCGCCCCTGAACAAAGACTGACGCTC…	425	49.41
SV43	d__Bacteria; p__Proteobacteria; c__Gammaproteobacteria; o__Enterobacterales; f__Yersiniaceae	0	0	0	0	702	1.17858	0	0	0	0	0	0	0	0	0	0	0	0	TAAC01000047	TCGGGAATATTGCACAATGGGCGCAAGCCTGATGCAGCCATGCCGCGTGTGTGACGAAGGCCTTCGGGTTGTAAAGCGCTTTCAGCGAGGAGGAAGGGTAATGTGTTAATAAGACATTGCATTGACGTTGCTCGCAGAAGAAGCATCGGCTAACTCCGTGCCAGCAGCTGCGGTAATACAGAGGATCCAAGCGTTAATCAGGATTATTCTGCGTAAAGCGCAAGCAGGCAGTTTGTTAAGTCAGATGTGAAATCCCCGCGCTCAACGTGGGAACGGCATTTGAGACTGGCAAGCTAGAGTCTTGTAGCTGGGGGTAAAATTCCAGGTGTAGCGGGAAAATGCATAGAGATCTGGAGGAATACCGGTGGCGAAGGCAGCCCCCTGGACAAAGACTGACGC…	427	52.22
SV44	d__Bacteria; p__Proteobacteria; c__Gammaproteobacteria; o__Enterobacterales; f__Morganellaceae; g__Arsenophonus	0	0	0	0	0	0	0	0	0	0	0	0	0	0	0	0	505	2.90313	TAAC01000048	TGGGGAATATTGCACAATGGGCGCAAGCCTGATGCAGCCATGCCGCGTGTATGAAGAAGGCCTTCGGGTTGTAAAGTACTTTCAGTCGTGAGGAAGGTGTTAAGGTTAATAACCTTAGCAATTGACGTTAGCGACAGAAGAAGCACCGGCTAACTCCGTGCCAGCAGCCGCGGTAATACGGAGGGTGCGAGCGTTAATCGGAATTACTGGGCGTAAAGGGCACGCAGGCGGTTAATTAAGTTGGATGTGAAATCCCCGGGCTTAACCTGGGAATGACATTCAAGACTGGTTAGCTAGAGTCTTGTAGAGGGGGGTAGAATTCCATGTGTAGCGGTGAAATGCGTAGAGATGTGGAGGAATACCGGTGGCGAAGGCGGCCCCCTGGACAAAGACTGACGC…	427	52.22
SV45	d__Bacteria; p__Proteobacteria; c__Gammaproteobacteria; o__Gammaproteobacteria_Incertae_Sedis; f__Unknown_Family; g__Candidatus_Carsonella	0	0	0	0	0	0	0	0	0	0	0	0	611	0.786651	0	0	0	0		TGGGGAATATTGGACAATGAGCGATAGCTTGATCCAGCTATGTCGCGTGTGTGAAGAAGGCCTTAGGGTTGTAAAACACTTTCAATAATGTAAGAAGAAAAAAAAATTAAATAAATTTTTTTTTTTGACGATAATTATAAAAGAAGCACCGGCTAACTTCGTGCCAGCAGCCGCGGTAATACGAGGGGTGCAAGCGTTAATCGAAATTATTGGGCGTAAAGGGTGTGTAGGTTGTTTTTACAAGTTAATTGTTAAATCTATTAAAGTAATTTAATAGCGCGATTAATACTAATAAACTTGAGTATAAAAGAAGAAATTAGAATTTCAGGAGTAGCAGTGAAATGCTTAGATATCTGAAAGAATACTAGTGGCGAAAGCGTATTTCTATTTTAATACTGA…	430	34.88
SV46	d__Bacteria; p__Proteobacteria; c__Gammaproteobacteria; o__Enterobacterales; f__Yersiniaceae	0	0	0	0	546	0.916676	0	0	0	0	0	0	0	0	0	0	0	0		TGGAGAATATTGCACAATGGGCGCAAGCCTCATGCAGCCATGACGCGTCTGTGAAGAAGGCCTTCTGGTTGTAAAGCACTTTTAGCTAGGATGAAGGGTAATGTGTTAATAAGACATTGCATTGACGTTACTCGCAGAAGAAGCGCCAGCTAACTCCGTGCAGCAGCTGCGGTAATACGGAGGGAGCAAGCGTTAATCAGAATTACTGGGCGTAAAGCGCACGCAGGCGGTTTGTTAGTCAGATGTAAAATCCCCGTGCTCGACGTGGCAACGGCATTTTAGTCTAGCAAGACTAAGAGTCTTATAGAGGGGGGTAGAATTCCAGGTGTAGCGGTGAAATGCGTAGAGATATGGAAGAATACCGGTGGCGAAGGCGCCCCTGAACAAAGACTGACGCTC…	425	49.41
SV47	d__Bacteria; p__Proteobacteria; c__Gammaproteobacteria; o__Enterobacterales; f__Yersiniaceae	0	0	0	0	507	0.8512	0	0	0	0	0	0	0	0	0	0	0	0		TCGGGAATATTGCACAATGGGCGCAAGCCTGATGCAGCCATGCCGCGTGTGTGACGAAGGCCTTCGGGTTGTAAAGCGCTTTCAGCGAGGAGGAAGGGTAATGTGTTAATAAGACATTGCATTGACGTTGCTCGCAGAAGAAGCATCGGCTAACTCCGTGCCAGCAGCTGCGGTAATACAGAGGATCCAAGCGTTAATCAGGATTATTCTGCGTAAAGCGCAAGCAGGCAGTTTGTTAAGTCAGATGTGAAATCCCCGCGCTCAACGTGGGAACGGCATTTGAGACTGGCAAGCTAGAGTCTTGTAGCTGGGGGTAAAATTCCAGGTGTAGCGGGGAAATGCATAGAGATCTGGAGGAATACCGGTGGCGAAGGCAGCCCCCTGGACAAAGACTGACGC…	427	52.22
SV48	d__Bacteria; p__Proteobacteria; c__Gammaproteobacteria; o__Enterobacterales; f__Yersiniaceae	0	0	479	0.964229	0	0	0	0	0	0	0	0	0	0	0	0	0	0		TGGGGAATACTGCACAATGGACGCAAGCCTTATGTAGCCATGCCGCGCGTGTGAAGAAGGCCTTCGGGTTGTAAAGCACTTTCAGCGAGGAGGAAGGGTAATCTGTTAATAAGACATTGCATTGACGTTACTGGCAGAAGAAGCACCGGCTAACTCCGTGCCAGCAGCCGCGGTAATCTAGAGGGTGCAAGCGTTAATCGGAATTACTGGGCGTAAAGCGCATGCAGGCGGTTTGTTAAGTCAGATGTGAAATCCCCGCGCTCAACGTGGGAGCGGCATTTGAGACTGTCCAGCTAGAGTCTTGTAGAGGGGGATAAAATTCCAGGTGTAGCGGTGAAATGCGTAGAGATCTGGAGGAATACCGATGGCGAAGGCGACCACCTGGACAAAGACTGACGC…	427	52.46
SV49	d__Bacteria; p__Proteobacteria; c__Gammaproteobacteria; o__Enterobacterales; f__Morganellaceae; g__Arsenophonus	0	0	0	0	306	0.513742	0	0	0	0	0	0	0	0	0	0	0	0		TGGGGAATATTGCACAATGGGCGCAAGCCTGATGCAGCCATGCCGCGTGTATTAAGAAGGCCTTCGGGTTGTAAAGTACTTTCAGTCGTGAGGAAGGTGTTAAGGTTAATAACCTTAGCAATTGACGTTAGCGACAGAAGAAGCACCGGCTAACTCCGTGCGAGCAGCCGCGGTAATACGGAGGGTGCGAGCGTTAATCGGAATTACTGGGCGTAAAGGGCACGCAGGCGGTTAATTAAGTTGGATGTGAAATCCCCGGGCTTAACCTGGGAATGGCATTCAAGACTGGTTAGCTAGAGTCTTGTAAGAGGGGGGTAGAATTCCATGTGTAGCGGTGAAATGCGTAGAGATTTGGAGGAATACCGGTGGCGAAGGCGGCCCCCTGGACAAAGACTGACG…	428	51.87
SV50	d__Bacteria; p__Proteobacteria; c__Gammaproteobacteria; o__Enterobacterales; f__Morganellaceae; g__endosymbionts	0	0	0	0	267	0.448265	0	0	0	0	0	0	0	0	0	0	0	0		TGGGGAATATTGCACAATGGGGGAAACCCTGATGCAGCTATGCCGCGTGTGTGAAGAAGGCCTTAGGGTTGTAAAGCACTTTCAGCAGGTAAGAAATTAATATAGTTAATAATTATATTAACTGACATTAACTGCAAAAGAAGTACCGGCTAACTCCGTGCCAGCAGCCGCGGTAATACGGAGGGTGCAAGCGTTAATCGGAATTACTGGGCGTAAAGAGTGCGTAGGTGGTTTATTAAGTCAGCTGTGAAATCCCTAGGCTTAACCTAGGAACTGCATTTGAAACTAGTAAGCTAGAGTTTCATAGAGGGAGGTAGAATTCCAAGTGTAGCGGTGAAATGCGTAGATATTTGGAGGAATACCAGTGGCGAAAGCGGCCTCCTGGATGAAAACTGACAC…	427	45.43
SV51	d__Bacteria; p__Proteobacteria; c__Gammaproteobacteria; o__Enterobacterales; f__Yersiniaceae	0	0	0	0	208	0.34921	0	0	0	0	0	0	0	0	0	0	0	0		TGGGAAATATTACACAATGGGCGCAAGCCTGATGATGCCATGCCTCGTGTGTGAAGAAAGGCCTTCGGGTTGTAAAGCATTTTCAGCGAGGAGGAAGGGTAATGTGTTAATAAGGCATTGCATTGCCGTTACTCGCAGAAGAAGCACTGGCTAACTCCGTGCCAGTAGCCGCTATAATACGGAGGGCGAAAGCATTAATCAAAATTACTAGGCGCAAAGCGAACGCAGGCAGTTTGTTAAGCCAAATGTAACAATCCCCGCGCGCTTAACGTCGGAACCGCATTTGAGATTAGCAAGATAGAGTCTTGTAGCGGAGGTAGAATTCCAGGTCTAGCGGTGAATGCGTAGAGATCTGGAGGAATACCGGCGGCGAAGGCGGCTCCCTAGACAAAGACTGAC…	429	50.12
SV52	d__Bacteria; p__Proteobacteria; c__Gammaproteobacteria; o__Gammaproteobacteria_Incertae_Sedis; f__Unknown_Family; g__Candidatus_Carsonella	0	0	205	0.412666	0	0	0	0	0	0	0	0	0	0	0	0	0	0		TGGGGAATATTGGACAATGAGCGAAAGCTTGATCCAGCTATGTCGCGTGTGTGAAGAAGGCCTTAGGGTTGTAAAACACTTTCAACATTGAACGAAGAAAAATAAATTTAAAAATTTTTTTTTTTTGACGATATATGTAAAAGAAGCACCGGCTAACTTCGTGCCAGCAGCCGCGGTAATACGAGGGGTGCAAGCGTTAATCGAAATTATTGGGCGTAAAGGGTGTGTAGGTTGTTTTTAAAAGTTAATTGTTAAATTTATTAAAGTAATTTAATAAAGCAATTAATACTAATTAACTTGAGTATAAAAGAAGAAATTAGAATTTCGGGAGTAGCAGTGAAATGCTTAGATATCTGAAAGAATACTAGTGGCGAAGGCGTTTTTCTATTTTAATACTGA…	430	35.12
SV53	d__Bacteria; p__Proteobacteria; c__Gammaproteobacteria; o__Gammaproteobacteria_Incertae_Sedis; f__Unknown_Family; g__Candidatus_Carsonella	109	0.227277	0	0	0	0	0	0	0	0	0	0	0	0	0	0	0	0		TGGGGAATATTGGACAATGAGCGAAAGCTTGATCCAGCTATGTCGCGTGTGTGAAGAAGGCCTTAGGGTTGTAAAACACTTTCAATAATGAAAGAAGAATAAAAAATTAAATAATTTTTTTTTTTTGACGTTAATTATAAAAGAAGCACCGGCTAACTTCGTGCCAGCAGCCGCGGTAATACGAGGGGTGCAAGCGTTAATCGAAATTATTGGGCGTAAAGGGTGTGTAGGTTGTTTAAAAAATTAATTGTTAAATTTATTAAAGCAATTTAATAATGCATTTAATATTATTAAACTTGAGTATAAAAGAAGAAAATAGAATTTTAGGAGTAGCAGTGAAATGCTTAGATATCTAAAAGAATACTAGTGGCGAAGGCGTTTTTCTATTTTAATACTAAC…	429	33.1
SV54	d__Bacteria; p__Proteobacteria; c__Gammaproteobacteria; o__Gammaproteobacteria_Incertae_Sedis; f__Unknown_Family; g__Candidatus_Carsonella	0	0	0	0	108	0.181321	0	0	0	0	0	0	0	0	0	0	0	0		TGGGGAATATTGGACAATGAGCGCAAGCTTGATCCAGCTATGTCGCGTGTGTGAAGAAGGCCTTAGGGTTGTAAAACACTTTCAACATTGAAAGAAGAAAAATAAATTTAAAAATTTTTTTTTTTTGACGATATATGTAAAAGAAGCACCGGCTAACTTCGTGCCAGCAGCCGCGGTAATACGAGGGGTGCAAGCGTTAATCGAAATTATTGGGCGTAAAGGGTGTGTAGGTTGTTTTTAAAAGTTAATTGTTAAATTTATTAAAGTAATTTAATAAAGCAGTTAATACTAATTAACTTGAGTATAAAAGAAGAAATTAGAATTTCAGGAGTAGCAGTGAAATGCTCAGATATCTGAAAGAATACTAGTGGCGAAGGCGTTTTTCTATTTTAATACTGA…	430	35.35
SV55	d__Bacteria; p__Proteobacteria; c__Gammaproteobacteria; o__Pseudomonadales; f__Moraxellaceae; g__Acinetobacter	5	0.0104256	4	0.00805202	0	0	19	0.0338476	5	0.00848882	51	0.082387	12	0.0154498	0	0	0	0		TGGGGAATATTGGACAATGGGGGGAACCCTGATCCAGCCATGCCGCGTGTGTGAAGAAGGCCTTATGGTTGTAAAGCACTTTAAGCGAGGAGGAGGCTACTTTAGTTAATACCTAGAGATAGTGGACGTTACTCGCAGAATAAGCACCGGCTAACTCTGTGCCAGCAGCCGCGGTAATACAGAGGGTGCAAGCGTTAATCGGATTTACTGGGCGTAAAGCGCGCGTAGGCGGCTAATTAAGTCAAATGTGAAATCCCCGAGCTTAACTTGGGAATTGCATTCGATACTGGTTAGCTAGAGTGTGGGAGAGGATGGTAGAATTCCAGGTGTAGCGGTGAAATGCGTAGAGATCTGGAGGAATACCGATGGCGAAGGCAGCCATCTGGCCTAACACTGACG…	428	50.7
SV56	d__Bacteria; p__Firmicutes; c__Bacilli; o__Lactobacillales; f__Streptococcaceae; g__Streptococcus	0	0	0	0	0	0	0	0	3	0.00509329	0	0	92	0.118448	0	0	0	0		TAGGGAATCTTCGGCAATGGACGGAAGTCTGACCGAGCAACGCCGCGTGAGTGAAGAAGGTTTTCGGATCGTAAAGCTCTGTTGTAAGAGAAGAACGAGTGTGAGAGTGGAAAGTTCACACTGTGACGGTATCTTACCAGAAAGGGACGGCTAACTACGTGCCAGCAGCCGCGGTAATACGTAGGTCCCGAGCGTTGTCCGGATTTATTGGGCGTAAAGCGAGCGCAGGCGGTTAGATAAGTCTGAAGTTAAAGGCTGTGGCTTAACCATAGTACGCTTTGGAAACTGTTTAACTTGAGTGCAAGAGGGGAGAGTGGAATTCCATGTGTAGCGGTGAAATGCGTAGATATATGGAGGAACACCGGTGGCGAAAGCGGCTCTCTGGCTTGTAACTGACGC…	427	51.05
SV57	Unassigned	0	0	0	0	0	0	0	0	0	0	0	0	92	0.118448	0	0	0	0		GTATAAGAGACAGTTTAAGGGGGGCTGCATAATTTTTAATCTTCGATTTCTGTGAGTCCTCTTGACCTAAAGAGGAACATCCCTTCACACCCTAAAAACAGTTTTGAACCTATTATCTATATTTTAGTGTTGACCTCTGTGATTGATGTGACTGCTATTCTCAAGATGGCATTCAGCACTATTGGATTAGAACCCCAGATAAAATTGGTAGAAGAAAATATCAAGAATGAGGATGATACCCCAGTAGTCCTGTCTCTTAT	260	37.69
SV58	Unassigned	0	0	0	0	0	0	0	0	0	0	0	0	89	0.114586	0	0	0	0		GTATAAGAGACAGTTTAAGGGGGGCTGCATAATTTTTAATCTTCGATTTCTGTGAGTCCTCTTGACCTAAAGAGGAACATCCCTTCACACCCTAAAAACAGTTTTGAACCTATTATCTATATTTTAGTGTTGACCTCTGTGATTGATGTGACTGCTATTCTCAAGATGGCATTCAGCACTATTGGATTAGAACCCCAGATAAAATTGGTAGAAGAAAATATCAAGAATGAGGATGATACCCCTGTAGTCCTGTCTCTTAT	260	37.69
SV59	d__Bacteria; p__Proteobacteria; c__Gammaproteobacteria; o__Enterobacterales; f__Yersiniaceae	0	0	85	0.171105	0	0	0	0	0	0	0	0	0	0	0	0	0	0		TGGGGAATACTGCACAATGGACGCAAGCCTTATGTAGCCATTCCGCGCGTGTGAAGAAGGCCTTCGGGTTGTAAAGCACTTTCAGCGAGGAGGAAGGGTAATCTGTTAATAAGACATTGCATTGACGTTACTGGCAGAAGAAGCACCGGCTAACTCCGTGCCAGCAGCCGCGGTAATCTAGAGGGTGCAAGCGTTAATCGGAATTACTGGGCGTAAAGCGCATGCAGGCGGTTTGTTAAGTCAGATGTGAAATCCCCGCGCTCAACGTGGGAGCGGCATTTGAGACTGTCCAGCTAGAGTCTTGTAGAGGGGGATAAAATTCCAGGTGTAGCGGTGAAATGCGTAGAGATCTGGAGGAATACCGATGGCGAAGGCGACCACCTGGACAAAGACTGACGC…	427	52.22
SV60	Unassigned	0	0	0	0	78	0.130954	0	0	0	0	0	0	0	0	0	0	0	0		TAACACAGTACTCAATACCGGCCGCTCCTGGTTCAGTTGATATTTTTTGTTTTTCCATTCACATTTTGCAATACTCGTTCATTTCTTTTTCTTTCTACCCAGCTTGTCTTGGTCATCTGCCTCCACTTCCACATCTCGGCTGCTTCTAATCTTTCTGTTTCATATACTTCGAAAGTCCATGCCTCACGTCCGTTCGTCAGCACACTCCACACAAAGGTCTTCACAAACTTCTTTCTTGTATCTAATCTAAATGTGTTTGTTAGCAGGTTCATCTTCTTTTGAAATGCTTACTTCGCCATCATAATTCTCCGTTGTATATCCTTCCTAGTCCTACTGTCATGTGTGATTTCAGGGTCTCTGCAAGACTCACAGTCTTTAGCATGATATCTATGACATGGC…	426	43.19
SV61	Unassigned	0	0	0	0	0	0	0	0	75	0.127332	0	0	0	0	0	0	0	0		ATAAGAGACAGTCTACGGGGGGCTGCAACTCGCATGGTTTGTCAATCATACCAGCGTTGAGGGAAATGCACCGACTGCAAGTTTGCGCTTACGGGAACGTAGTGTGCACGTCTCCGCAGGCTGGGCTGCGCGTAACTGTATTCGTGCAGCCAGACTACGTACGGGCAGAGTGTCCCTTAGTGTAGGGTGGCACGAGCGGGAGAGCGCTCGACTGGTAATCGGTGGAACGCGGGTTCGATACCCCAGTAGTCCTGTCTC	258	57.36
SV62	Unassigned	0	0	0	0	0	0	66	0.117576	0	0	0	0	0	0	0	0	0	0		ACGTAAGGAGTCGTCGGCAGCGTCAGATGTGTATAAGAGACAGTTTAAGGGTGGCTGAGGTGTTTGATGTATCAGACGGATCGTAGGGAGTACGATAACGTCGACGCGGGTTTTAGATCGTGGTGCGTGGTGTTTTCCTCAATTGCTCTATTTAACCACAATATATTGCAGCTCTAAAGGTTAGATGATGGATAATGCCTGGGGTTTTTAACCTCGCCTATGGTTTTCTTCCATTAGATACCCCTGTAGTCCTGTCTCTTATACACATCTCCGAGCCCACGAGACTCCT	289	46.37
SV63	d__Bacteria; p__Proteobacteria; c__Gammaproteobacteria; o__Gammaproteobacteria_Incertae_Sedis; f__Unknown_Family; g__Candidatus_Carsonella	0	0	0	0	0	0	0	0	65	0.110355	0	0	0	0	0	0	0	0		TGGGGGATATTGGACAATGAGCGAAAGCTTGATCCAGCTATGTCGCGTGTGTGAAGAAGGCCTTAGGGTTGTAAAACACTTTCAACAAAGAAAGAAGAAAAAAATTTTTAAAAGAAATTTTTTTTTGACGTTAATTGTAAAAGAAGTACCGGCTAACTTCGTGCCAGCAGCCGCGGTAATACGAGGGGTACAAGCGTTAATCGGAATTATTGGGCGTAAAGGGTGTGTAGGTTGTTTTTAAAAATTAATTGTAAAATATAATAAAGTAATTAATTATAGCAGTTAACACTAATTAACTTGAGTATAAAAGAAGAAATTAGAATTTCAGGAGTAGCAGTGAAATGCTCAGATATCTGAAAGAATACTAGTGGCGAAGGCGTATTTCTATTTTAATACTGA…	430	34.88
SV64	d__Bacteria; p__Proteobacteria; c__Gammaproteobacteria; o__Pseudomonadales; f__Moraxellaceae; g__Acinetobacter	0	0	6	0.012078	0	0	11	0.019596	7	0.0118843	20	0.0323086	13	0.0167373	7	0.0114634	0	0		TGGGGAATATTGGACAATGGGGGGAACCCTGATCCAGCCATGCCGCGTGTGTGAAGAAGGCCTTATGGTTGTAAAGCACTTTAAGCGAGGAGGAGGCTCTCTTGGTTAATACCCAAGAAGAGTGGACGTTACTCGCAGAATAAGCACCGGCTAACTCTGTGCCAGCAGCCGCGGTAATACAGAGGGTGCGAGCGTTAATCGGATTTACTGGGCGTAAAGCGTGCGTAGGCGGCTTTTTAAGTCGGATGTGAAATCCCCGAGCTTAACTTGGGAATTGCATTCGATACTGGGAAGCTAGAGTATGGGAGAGGATGGTAGAATTCCAGGTGTAGCGGTGAAATGCGTAGAGATCTGGAGGAATACCGATGGCGAAGGCAGCCATCTGGCCTAATACTGACG…	428	51.4
SV65	d__Bacteria; p__Proteobacteria; c__Gammaproteobacteria; o__Enterobacterales; f__Morganellaceae; g__endosymbionts	0	0	0	0	0	0	0	0	0	0	0	0	0	0	64	0.104808	0	0		CGTTAGTCGAAATTACTGGGCGTAAAGTGTATGTAGGTGGTTAATTAAGTCAGATGTGAAATCCTTAAGCTTAACTTAAGAACTGCATTTGAAACTAATAAACTAGAGTTTTGTAGAGGAGAGTAGAATTCCAGGTGTAGCGGTGAAATGCGTAGATATCTGGAGGAATATCAGTGGCGAAGGCGGCTCTCTGGACAAAAACTGACACTTAAGTACGAAAGCATGGGGAGCAAACA	236	40.68
SV66	d__Bacteria; p__Proteobacteria; c__Gammaproteobacteria; o__Enterobacterales; f__Morganellaceae; g__endosymbionts	0	0	0	0	0	0	0	0	59	0.100168	0	0	0	0	0	0	0	0		TGGGGAATATTGCACAATGGGGGAAACCCTGATGCAGCTATGCCGCGTGTGTGAATAAGGCCTTCGGGTTGTAAAGCACTTTCAGCGAGGAAGAAAATAAAATAATAAATAGTTATTTTATCTGACGTTACTCGAAAAAGAAGCACCGGCTAACTCCGTGCCAGCAGCCGCGGTAATACGGGGGGTGCAAGCGTTAATCGGAATTACTGGGCGTAAAGAGTGCGTAGGTGGTTTATTAAGTTAGATGTGAAATACCTAAGCTTAACTTAGGAACTGCATTTAAAACTAATAAGCTAGAGTCTCATAGAGGGGGGTAGAATTCCAGGTGTAGCGGTGAAATGCGTAGATATCTGGAGGAATACCAGTGGCGAAGGCGACCCCCTGGATGAATACTGACAC…	427	45.9
SV67	Unassigned	0	0	0	0	0	0	0	0	0	0	0	0	58	0.0746739	0	0	0	0		GTATAAGAGACAGTTTAAGGGGGGCTGCATAATTTTTAATCTTCGATTTCTGTGAGTCCTCTTGACCTAAAGAGGAACATCCCTTCACACCCTAAAAACAGTTTTGAACCTATTATCTATATTTTAGTGTTGACCTCTGTGATTGATGTGACTGCTATTCTCAAGATGGCATTCAGCACTATTGGATTAGAACCCCAGATAAAATTGGTAGAAGAAAATATCAAGAATGAGGATGATACCCCGGTAGTCCTGTCTCTTAT	260	38.08
SV68	d__Bacteria; p__Proteobacteria; c__Gammaproteobacteria; o__Gammaproteobacteria_Incertae_Sedis; f__Unknown_Family; g__Candidatus_Carsonella	0	0	0	0	0	0	0	0	53	0.0899815	0	0	0	0	0	0	0	0		CCGCGGTAATACGAGGGGTGCAAGCGTTAATCGGAATTATTGGGCGTAAAGGGTGTGTAGGTTGTTTATTTATCATTATTTTGTAAAAATTATTAAAGCAATTTAATAAAGCAATTAATATTATAAACTTGAGTATAAAAGGAGAAATTAGAATTTCAAAAGTAGCAGTGAAATGCTTAGATATTTGAAAGAATACTAGTAGCGAAGGCGTATTTCTATTTTAATACTGACACTGATACACGAAAGCATAGGTAGCGAACA	261	31.8
SV69	Unassigned	0	0	0	0	0	0	0	0	0	0	50	0.0807715	0	0	0	0	0	0		TAAAGTTTTAAGTGATCTTCTAGTTTGGTATACATTTTCCACTTCAGCCGCTTTCTTTTAGTTTTTCTTTTTGGTACGTAAGTTGGGAAAATCTTAAATATTCTATTGCTTCCAACTAAAGTTTTAAGTGATCTTCTAGTTTGGTATACATTATCCACTTCAGCCGCTTTCTTTTAGTTTTTCTTTTTAGTACACTAGGGTCTAACTTAAGTTGGGAAAATATTAAATATTCTATTGCTTCCAAAATCACTAAAATATTAACTCTTTTTTTATTGCCGACATTAGATACATGCCTCTCCTGCAGG	305	31.15
SV70	d__Bacteria; p__Firmicutes; c__Bacilli; o__Lactobacillales; f__Streptococcaceae; g__Lactococcus	0	0	0	0	0	0	12	0.0213774	0	0	19	0.0306932	10	0.0128748	8	0.013101	0	0		TAGGGAATCTTCGGCAATGGACGAAAGTCTGACCGAGCAACGCCGCGTGAGTGAAGAAGGTTTTCGGATCGTAAAACTCTGTTGGTAGAGAAGAACGTTGGTGAGAGTGGAAAGCTCATCAAGTGACGGTAACTACCCAGAAAGGGACGGCTAACTACGTGCCAGCAGCCGCGGTAATACGTAGGTCCCGAGCGTTGTCCGGATTTATTGGGCGTAAAGCGAGCGCAGGTGGTTTATTAAGTCTGGTGTAAAAGGCAGTGGCTCAACCATTGTATGCATTGGAAACTGGTAGACTTGAGTGCAGGAGAGGAGAGTGGAATTCCATGTGTAGCGGTGAAATGCGTAGATATATGGAGGAACACCGGTGGCGAAAGCGGCTCTCTGGCCTGTAACTGACAC…	427	51.29
SV71	d__Bacteria; p__Proteobacteria; c__Gammaproteobacteria; o__Enterobacterales; f__Morganellaceae; g__endosymbionts	0	0	43	0.0865592	0	0	0	0	0	0	0	0	0	0	0	0	0	0		TGGGGAATATTGCACAATGGGGGAAACCCTGATGCAGCTATGCCGCGTGTGTGAAGAAGGCCTTAGGGTTGTAAAGCACTTTCAGCAGGGAAGAAGCTAATATAACTAATAATTATACTAGTTGACATTAACTGCAAAAGAAGCACCGGCTAACTCCGTGCCAGCAGCCGCGGTAATACGGAGGGTGCAAGCGTTAATCGGAATTACTGGGCGTAAAGAGTACGTAGGTGGTTTATTAAGTCAACTGTGAAATCCCTAGGCTTAACCTAGGAACTGCATTTGAAACTAATAAGCTAGAGTTTCGTAGAGGGAGGTAGAATTCCAGGTGTAGCGGTGAAATGCGTAGATATCTGGAGGAATACCAGTGGCGAAAGCGACCTCCTGGACGAAAACTGACAC…	427	46.6
SV72	Unassigned	0	0	0	0	0	0	0	0	0	0	42	0.0678481	0	0	0	0	0	0		GTTCTTCCAAGGTACAAGGATTACTCAGGAAAATAATAGAATACGCCCGGGGCACAACGAACCATGCCTGTCGTAAGAGGCGACTAAATTGGACTAGCTGATGTTAACAATGACCTCCGATCTTTCTACAAGATCGGAGGTTGTTCAGCCTGTGGTTGTACAAAAGATCTTACTGGTCGAAGTGCACCACATAAAAATAAAAATCCATGCAATTGAACTCGTCTTGCACGCGGGAGATTCC	241	44.4
SV73	d__Bacteria; p__Proteobacteria; c__Gammaproteobacteria; o__Enterobacterales; f__Yersiniaceae	0	0	0	0	42	0.0705136	0	0	0	0	0	0	0	0	0	0	0	0		TGGGGAATATTGCACAATGGGCGCAAGCCTGATGCAGCCATGCCGTGTCTATGAAGAAGGCTTTCGGGTTGTAAAGCACTTTCAGCGAGTAGGAAGTATAATGTGTTAATAAGACATTGCATTGACGTTACTCGCAGAAAAAGCACCGGCTAACTCCGTGCCAGCAGCCGCGGTAATACGGAGGGTGCAAGCATTAATCGGAATTACTGGGCGTAAAGCGCACGCAGGCGGTTTGTTAAGTCAGATGTGAAATCCCTTCGCTCAACGTAGGAACGGCATTTGAGACTGGCAAGCAAGAGTCTTGTAGAGGGGGATAGAATTCCAAGTATAGTGGTGAAATCCGTAAAGATCTGGAGGAATACCGGTGGCGAAGGCAGACCACTGGACAAAAACTGACGC…	427	49.65
SV74	d__Eukaryota	0	0	36	0.0724681	0	0	0	0	0	0	0	0	0	0	0	0	0	0		TATAAGAGACAGTTTACGGATGGCTGCGATGTAGTGCGGAGAGTCTTTGGCTTTGAAAGTTTTACATTAGGGTAGAAGAAAATAACAATAATGTGGACGTCAAAATAATAATGATTAGGTGGAGTACCTAATTACCTGCGTAAAATTACATTATTATATGGCGTCTATTCTAGTATAGAACGGAGAATCTCGATTCGTCAATTTAGATTTCAGGGGTTGATGAATATGGAGGATTAGATACCCCTGTAGTCCTGTCTC	258	37.21
SV75	d__Bacteria; p__Proteobacteria; c__Gammaproteobacteria; o__Enterobacterales; f__Enterobacteriaceae; g__Escherichia-Shigella	0	0	0	0	0	0	14	0.0249403	6	0.0101866	9	0.0145389	6	0.00772489	0	0	0	0		TGGGGAATATTGCACAATGGGCGCAAGCCTGATGCAGCCATGCCGCGTGTATGAAGAAGGCCTTCGGGTTGTAAAGTACTTTCAGCGGGGAGGAAGGGAGTAAAGTTAATACCTTTGCTCATTGACGTTACCCGCAGAAGAAGCACCGGCTAACTCCGTGCCAGCAGCCGCGGTAATACGGAGGGTGCAAGCGTTAATCGGAATTACTGGGCGTAAAGCGCACGCAGGCGGTTTGTTAAGTCAGATGTGAAATCCCCGGGCTCAACCTGGGAACTGCATCTGATACTGGCAAGCTTGAGTCTCGTAGAGGGGGGTAGAATTCCAGGTGTAGCGGTGAAATGCGTAGAGATCTGGAGGAATACCGGTGGCGAAGGCGGCCCCCTGGACGAAGACTGACGC…	427	54.8
SV76	d__Bacteria; p__Bacteroidota; c__Bacteroidia; o__Flavobacteriales; f__Weeksellaceae; g__Chryseobacterium	0	0	0	0	0	0	0	0	35	0.0594217	0	0	0	0	0	0	0	0		TGAGGAATATTGGACAATGGGTTAGCGCCTGATCCAGCCATCCCGCGTGAAGGACGACGGCCCTATGGGTTGTAAACTTCTTTTGTACAGGGATAAACCTACTCTCGTGAGAGTAGCTGAAGGTACTGTACGAATAAGCACCGGCTAACTCCGTGCCAGCAGCCGCGGTAATACGGAGGGTGCAAGCGTTATCCGGATTTATTGGGTTTAAAGGGTCCGTAGGCGGATCTGTAAGTCAGTGGTGAAATCTCACAGCTTAACTGTGAAACTGCCATTGATACTGCAGGTCTTGAGTAAGGTAGAAGTGGCTGGAATAAGTAGTGTAGCGGTGAAATGCATAGATATTACTTAGAACACCAATTGCGAAGGCAGGTCACTATGTCTTAACTGACGCTGATG…	422	48.58
SV77	d__Bacteria; p__Proteobacteria; c__Gammaproteobacteria; o__Burkholderiales; f__Oxalobacteraceae; g__Candidatus_Profftella	33	0.0688088	0	0	0	0	0	0	0	0	0	0	0	0	0	0	0	0		TGGGGAATTTTGGACAATGGGCGAAAGCCTGATCCAGCAATGCCGCGTGAGTGAAGAAGGCCTTAGGGTTGTAAAGCTCTTTTATCAGGAAAGAAACGAATTAATATAATACATTAATTTAATGACGGTACCTGAAGAATAAGCACCGGCTAACTACGTGCCAGCAGCCGCGGTAATACGTAGGGTGCGAGCGTTAATCGGAATTATTGGGCGTAAAGCGTACGTAGGCGGTTTTGTAAGACAGATGTGAAATGCCTGGGCTCAACCTTGGAATTGCATTTGTGACTGCAAAGCTAGAGTGTGTCAGAGGGAGATAGAATTCCACATGTAGCAGTGAAATGCGTAGATATGTGGAGGAATACCGATGGCGAAGGCAGTCTCCTGGGATAACACTGACGC…	427	46.6
SV78	d__Bacteria	0	0	31	0.0624031	0	0	0	0	0	0	0	0	0	0	0	0	0	0		ATGGTTGTAGGGGTCAAGGGGAATGTAGGTTGGTGGTTGGGTGAGGGAGAAGAATCCGAGGAGGGGGAAGAAGAAGAGGAGGAAGAAGATGTGTAAGAAGAAGAGGAGAAAGAAGAAGAGGAGGAGGAAGAAGATGTGTAAGAAGAAGAGGAGGAAGAAGAAGAAACATCTTTTATGTTTGTCGTCATATGAACGGATTGTCAAAGAGAGAGAAGAAGCAAACTTTCGTTTGACACAGGATCAATATTGATCTCATTAGATCTGAAAGAAGAAGACACTGGAATCAGTGGATCGTCAAGTAACATGGTTAGCTCAGTGGTGGTTGTTTCAAGAAGACTAGGACAAGATATGTCTGATATAAGTTTGGTGGGGGTTGAGATGGTTTTTACATGAGGAGGT…	405	42.47
SV79	d__Bacteria	0	0	0	0	0	0	0	0	31	0.0526307	0	0	0	0	0	0	0	0		AGACAAATACAACCGGTTTGGATTAGATCAAGAGTACGGTCCGTACGGGACGCTAGGAAGACAAATACAGATGGTTTGGTTTAGAAGAGGAATGAGGTCCGTACGGGACGCTGGGAAGACAAATACACACGGTTTGGATTAGATGAAGAGTACGGTCCGTACGAGACGCTGGGAAGAAAAATACCGAGGAAACATGGCATGGTTTACCTTGGGTTCAGAAGAACACCCGGATCTT	235	47.23
SV80	d__Bacteria; p__Proteobacteria; c__Gammaproteobacteria; o__Pseudomonadales; f__Moraxellaceae; g__Acinetobacter	0	0	0	0	0	0	11	0.019596	0	0	18	0.0290778	0	0	0	0	0	0		TGGGGAATATTGGACAATGGGGGGAACCCTGATCCAGCCATGCCGCGTGTGTGAAGAAGGCCTTATGGTTGTAAAGCACTTTAAGCGAGGAGGAGGCTCCTGTAGTTAATACCTACAGTGAGTGGACGTTACTCGCAGAATAAGCACCGGCTAACTCTGTGCCAGCAGCCGCGGTAATACAGAGGGTGCGAGCGTTAATCGGATTTACTGGGCGTAAAGCGTGCGTAGGCGGCTTTTTAAGTCGGATGTGAAATCCCCGAGCTTAACTTGGGAATTGCATTCGATACTGGGAAGCTAGAGTATGGGAGAGGATGGTAGAATTCCAGGTGTAGCGGTGAAATGCGTAGAGATCTGGAGGAATACCGATGGCGAAGGCAGCCATCTGGCCTAATACTGACG…	428	51.4
SV81	d__Bacteria; p__Proteobacteria; c__Gammaproteobacteria; o__Enterobacterales; f__Yersiniaceae	0	0	26	0.0523381	0	0	0	0	0	0	0	0	0	0	0	0	0	0		TGGGGAATACTGCACAATGGACGCAATCCTTATGTAGCCATTCCGCGCGTGTGAAGAAGGCCTTCGGGTTGTAAAGCACTTTCAGCGAGGAGGAAGGGTAATCTGTTAATAAGACATTGCATTGACGTTACTGGCAGAAGAAGCACCGGCTAACTCCGTGCCAGCAGCCGCGGTAATCTAGAGGGTGCAAGCGTTAATCGGAATTACTGGGCGTAAAGCGCATGCAGGCGGTTTGTTAAGTCAGATGTGAAATCCCCGCGCTCAACGTGGGAGCGGCATTTGAGACTGTCCAGCTAGAGTCTTGTAGAGGGGGATAAAATTCCAGGTGTAGCGGTGAAATGCGTAGAGATCTGGAGGAATACCGATGGCGAAGGCGACCACCTGGACAAAGACTGACGC…	427	51.99
SV82	d__Bacteria; p__Proteobacteria; c__Gammaproteobacteria; o__Burkholderiales; f__Alcaligenaceae; g__Alcaligenes	0	0	0	0	0	0	0	0	0	0	22	0.0355395	4	0.00514993	0	0	0	0		TGGGGAATTTTGGACAATGGGGGAAACCCTGATCCAGCCATCCCGCGTGTATGATGAAGGCCTTCGGGTTGTAAAGTACTTTTGGCAGAGAAGAAAAGGTATCCCCTAATACGGGATACTGCTGACGGTATCTGCAGAATAAGCACCGGCTAACTACGTGCCAGCAGCCGCGGTAATACGTAGGGTGCAAGCGTTAATCGGAATTACTGGGCGTAAAGCGTGTGTAGGCGGTTCGGAAAGAAAGATGTGAAATCCCAGGGCTCAACCTTGGAACTGCATTTTTAACTGCCGAGCTAGAGTATGTCAGAGGGGGGTAGAATTCCACGTGTAGCAGTGAAATGCGTAGATATGTGGAGGAATACCGATGGCGAAGGCAGCCCCCTGGGATAATACTGACGC…	427	50.82
SV83	d__Bacteria; p__Proteobacteria; c__Gammaproteobacteria; o__Pseudomonadales; f__Moraxellaceae; g__Acinetobacter	0	0	0	0	0	0	9	0.0160331	5	0.00848882	11	0.0177697	0	0	0	0	0	0		TGGGGAATATTGGACAATGGGCGAAAGCCTGATCCAGCCATGCCGCGTGTGTGAAGAAGGCCTTTTGGTTGTAAAGCACTTTAAGCGAGGAGGAGGCTACTTAGATTAATACTCTAGGATAGTGGACGTTACTCGCAGAATAAGCACCGGCTAACTCTGTGCCAGCAGCCGCGGTAATACAGAGGGTGCGAGCGTTAATCGGATTTACTGGGCGTAAAGCGTGCGTAGGCGGCTTTTTAAGTCGGATGTGAAATCCCCGAGCTTAACTTGGGAATTGCATTCGATACTGGGAAGCTAGAGTATGGGAGAGGATGGTAGAATTCCAGGTGTAGCGGTGAAATGCGTAGAGATCTGGAGGAATACCGATGGCGAAGGCAGCCATCTGGCCTAATACTGACG…	428	50.47
SV84	Unassigned	0	0	0	0	0	0	0	0	0	0	23	0.0371549	0	0	0	0	0	0		ATGTATCAGTTTAACGTCCTGCAGCGGGACGAGATATTATATTATACCTATAAAACATTATTTAATTTGATAGGTAGTTATTTTCAACAGCAAAATTGCATACATTTTTTACCATTCTTCAACATTATTTTTACTTTCTATTACCATACCTATAGCAAGTATTGTAATTTTACAATGTGTTCTATCTATTTGTAACTTGTTTGTAAATTTGCACTTTTTTGACGCATCGAAGTGAGGTTAGTGAGGGAGCGAAGTGA	257	30.35
SV85	Unassigned	0	0	0	0	0	0	0	0	0	0	0	0	23	0.0296121	0	0	0	0		GTATAAGAGACAGTTTAAGGGGGGCTGCATAATTTTTAATCTTCGATTTCTGTGAGTCCTCTTGACCTAAAGAGGAACATCCCTTCACACCCTAAAAACAGTTTTGAACCTATTATCTATATTTTAGTGTTGACCTCTGTGATTGATGTGACTGCTATTCTCAAGATGGCATTCAGCACTATTGGATTAGAACCCCAGATAAAATTGGTAGAAGAAAATATCAAGAATGAGGATGATACCCTGGTAGTCCTGTCTCTTAT	260	37.69
SV86	d__Eukaryota	0	0	0	0	20	0.0335779	0	0	0	0	0	0	0	0	0	0	0	0		CAAAAGTCCTAGGGGGTGTATTCCGTATGTTGGTTGGTACACGGTTGTAAAGTCTGGCTGCGGTGTTGTCTGGAGAGTCTCTGGGTTTGAAAGTTTTACATTGGGGTAGAAGAAAATAATAATAATGTGGATGTCAAAATAATAATGATTAGGTGGAGTACCTAATTACCTGTGTAAAATTACATAAGAAAATGGCGTCTATTATAGTATAGAACGGAGAAGCTCGAATCGTCAATTTAGATTTCAGGGGTTGATAAAATTTATGGA	267	37.08
SV87	Unassigned	0	0	17	0.0342211	0	0	0	0	0	0	0	0	0	0	0	0	0	0		GGTGTCGTCGGCAGCGTCAGATGTGTATAAGAGACAGTTTACGGGTGGCTGCTGCTGGCTACTTCAGAAAGAGATACACAGGCAAAAGGCTCCGAGAGGTCGCAAAAGTAATTAATGGCCGTAACTAATCGTATCCATACATCTAGATCTGTCGTTAGATCCCCCACTCGATAGATTTTTTTTTAAGCATAGGGCCCAAAAAGTTATGGGACCCTCAAAGCGGTCCTACAGGTTTAGATACCCCTGTAGTCCTGTCTCTTATACACATCTCCGAGCCCACGAGA	284	47.18
SV88	d__Bacteria; p__Proteobacteria; c__Gammaproteobacteria; o__Pseudomonadales; f__Moraxellaceae; g__Acinetobacter	0	0	0	0	0	0	6	0.0106887	0	0	11	0.0177697	0	0	0	0	0	0		TGGGGAATATTGGACAATGGGGGGAACCCTGATCCAGCCATGCCGCGTGTGTGAAGAAGGCCTTATGGTTGTAAAGCACTTTAAGCGAGGAGGAGGCTCTTCTAGTTAATACCTAGGATGAGTGGACGTTACTCGCAGAATAAGCACCGGCTAACTCTGTGCCAGCAGCCGCGGTAATACAGAGGGTGCGAGCGTTAATCGGATTTACTGGGCGTAAAGCGTGCGTAGGCGGCTTTTTAAGTCGGATGTGAAATCCCCGAGCTTAACTTGGGAATTGCATTCGATACTGGGAAGCTAGAGTATGGGAGAGGATGGTAGAATTCCAGGTGTAGCGGTGAAATGCGTAGAGATCTGGAGGAATACCGATGGCGAAGGCAGCCATCTGGCCTAATACTGACG…	428	51.17
SV89	d__Bacteria; p__Proteobacteria; c__Alphaproteobacteria; o__Rhizobiales; f__Rhizobiaceae; g__Allorhizobium-Neorhizobium-Pararhizobium-Rhizobium	0	0	0	0	0	0	0	0	17	0.028862	0	0	0	0	0	0	0	0		TGGGGAATATTGGACAATGGGCGCAAGCCTGATCCAGCCATGCCGCGTGTGTGATGAAGGCCTTAGGGTTGTAAAGCACTTTCACCGGTGAAGATAATGACGGTAACCGGAGAAGAAGCCCCGGCTAACTTCGTGCCAGCAGCCGCGGTAATACGAAGGGGGCTAGCGTTGTTCGGAATTACTGGGCGTAAAGCGCACGTAGGCGGATATTTAAGTCAGGGGTGAAATCCCAGAGCTCAACTCTGGAACTGCCTTTGATACTGGGTATCTTGAGTATGGAAGAGGTGAGTGGAATTCCGAGTGTAGAGGTGAAATTCGTAGATATTCGGAGGAACACCAGTGGCGAAGGCGGCTCACTGGTCCATAACTGACGCTGAGGTGCGAAAGCGTGGGGAGCAA…	402	52.74
SV90	Unassigned	0	0	0	0	0	0	0	0	16	0.0271642	0	0	0	0	0	0	0	0		GAAAGAGAACAAGGGGAAGGCCTAGAACATCATATTTCAAGGACGTAGAGGAGCTGATGCAAGTGAGGAGTTATTGACAGATGAAACGGAAAGCGATGAACCGACAAGAATGGCTGTCACGACAAGGCATAGCCTTTAGGACATGATGATGATGGTAGGAGCTATAGTAAATTTTCATTAGAGTAGATATAATTTTCATTAGAGTAGATATAAGCAATTCTGAGTAGAACTGAGTAAGATTTCAATTTTTATTTTTAGTTTTTTTTTAAAATATCGATTCTTTACAAAAAAAACTGCATTTGTAGAAAGTAAATCTGCAGATGTTCCCCATATATAATCGCTCTAATATTATTCCAACTTGAGTAA	366	33.88
SV91	d__Bacteria; p__Firmicutes; c__Bacilli; o__Staphylococcales; f__Staphylococcaceae; g__Staphylococcus	0	0	0	0	0	0	0	0	16	0.0271642	0	0	0	0	0	0	0	0		TAGGGAATCTTCCGCAATGGGCGAAAGCCTGACGGAGCAACGCCGCGTGAGTGATGAAGGTCTTCGGATCGTAAAACTCTGTTATTAGGGAAGAACAAACGTGTAAGTAACTGTGCACGTCTTGACGGTACCTAATCAGAAAGCCACGGCTAACTACGTGCCAGCAGCCGCGGTAATACGTAGGTGGCAAGCGTTATCCGGAATTATTGGGCGTAAAGCGCGCGTAGGCGGTTTTTTAAGTCTGATGTGAAAGCCCACGGCTCAACCGTGGAGGGTCATTGGAAACTGGAAAACTTGAGTGCAGAAGAGGAAAGTGGAATTCCATGTGTAGCGGTGAAATGCGCAGAGATATGGAGGAACACCAGTGGCGAAGGCGACTTTCTGGTCTGTAACTGACGC…	427	50.82
SV92	Unassigned	0	0	0	0	0	0	0	0	0	0	16	0.0258469	0	0	0	0	0	0		GTTCTACGAAGGCACAAGGATTGCTCAGGAAAATAATAGAATACGCTCGGGGCACAACGAACCATGCCTGTCGCAAGAGGCGACTAAATAATTGGACTATTGGGCTGATGTCGACAAGGACCTCCGATCTTTCCACAAGACCGACGGTCGTTCATCCTGTGGTTGTACAAAAGATCTTACTGGTCGAAGTGCACCACATAAAAAAAATCTATGCAATGAATAGCCAGTTACTCGCTTGTCAATTCACCGGTGCTTTTGTGTTCACCATACGTCTTTTTACAGGTTACCTACCTGTT	296	44.93
SV93	d__Bacteria	0	0	0	0	0	0	0	0	14	0.0237687	0	0	0	0	0	0	0	0		GAAGGACATGAACGAGTAGAAGATCTCGTTGTACTTCTTCTTGCCGGAGAAGCTGACAATGGTGCCCACGTCCAGCGGGAATGTGTAGAGCCGCTCCCCCGTGCTCAGGTCGTGGAGGTGCATCACGTTCTGGAGGGTGAGAATGGGGATAATCGGGTAGATAGCGAAATAGTAAACACACGTGGTGAATGTAGCTCTCAACTACATCAAGCTTCAATTACCTTGACCTGTTGTAAGTAGCTCAGGATTAGCTCTCAAATATATCACTCTCCTATTACCTTGTCGTGGTGTATGTATCTCA	301	47.84
SV94	d__Bacteria; p__Proteobacteria; c__Alphaproteobacteria; o__Rhizobiales; f__Beijerinckiaceae; g__Methylocella	0	0	0	0	0	0	0	0	14	0.0237687	0	0	0	0	0	0	0	0		TGGGGAATATTGGACAATGGGCGCAAGCCTGATCCAGCCATGCCGCGTGAGTGATGACGGCCCTAGGGTTGTAAAGCTCTTTTACCCGGGAAGATAATGACGGTACCGGGAGAATAAGCCCCGGCTAACTTCGTGCCAGCAGCCGCGGTAATACGAAGGGGGCTAGCGTTGTTCGGAATCACTGGGCGTAAAGCGCACGTAGGCGGACGCTTAAGTCAGGGGTGAAATCCCGAGGCTCAACCTCGGAACTGCCTTTGATACTGGGTGTCTTGAGTCCGGAAGAGGTGAGTGGAACTGCGAGTGTAGAGGTGAAATTCGTAGATATTCGCAAGAACACCAGTGGCGAAGGCGGCTCACTGGTCCGGAACTGACGCTGAGGTGCGAAAGCGTGGGGAGCAA…	402	55.97
SV95	d__Bacteria; p__Actinobacteriota; c__Actinobacteria; o__Corynebacteriales; f__Corynebacteriaceae; g__Corynebacterium	0	0	0	0	0	0	0	0	14	0.0237687	0	0	0	0	0	0	0	0		TGGGGAATATTGCACAATGGGCGCAAGCCTGATGCAGCGACGCCGCGTGGGGGATGACGGCCTTCGGGTTGTAAACTCCTTTCGCTAGGGACGAAGCGTTTTTGTGACGGTACCTGGAGAAGAAGCACCGGCTAACTACGTGCCAGCAGCCGCGGTAATACGTAGGGTGCGAGCGTTGTCCGGAATTACTGGGCGTAAAGAGCTCGTAGGTGGTTTGTCGCGTCGTTTGTGTAAGCCCGCAGCTTAACTGCGGGACTGCAGGCGATACGGGCATAACTTGAGTGCTGTAGGGGAGACTGGAATTCCTGGTGTAGCGGTGGAATGCGCAGATATCAGGAGGAACACCGATGGCGAAGGCAGGTCTCTGGGCAGTAACTGACGCTGAGGAGCGAAAGCATG…	410	57.07
SV96	d__Bacteria; p__Proteobacteria; c__Gammaproteobacteria; o__Pseudomonadales; f__Pseudomonadaceae; g__Pseudomonas	6	0.0125107	7	0.014091	0	0	0	0	0	0	0	0	0	0	0	0	0	0		TGGGGAATATTGGACAATGGGCGAAAGCCTGATCCAGCCATGCCGCGTGTGTGAAGAAGGTCTTCGGATTGTAAAGCACTTTAAGTTGGGAGGAAGGGCAGTAAGCGAATACCTTGCTGTTTTGACGTTACCGACAGAATAAGCACCGGCTAACTCTGTGCCAGCAGCCGCGGTAATACAGAGGGTGCAAGCGTTAATCGGAATTACTGGGCGTAAAGCGCGCGTAGGTGGTTTGTTAAGTTGAATGTGAAATCCCCGGGCTCAACCTGGGAACTGCATCCAAAACTGGCAAGCTAGAGTAGGGCAGAGGGTGGTGGAATTTCCTGTGTAGCGGTGAAATGCGTAGATATAGGAAGGAACACCAGTGGCGAAGGCGACCACCTGGGCTCATACTGACAC…	427	51.99
SV97	Unassigned	0	0	0	0	0	0	0	0	13	0.0220709	0	0	0	0	0	0	0	0		ACCATTCGGGGAGCCCTTGGAATCAGACCGCCCACGGACTTGAGCCACGGCGCAGCTGATAAAAAAAAGAAGAGGACAAGAAAGCGTGCAGCCAGTGGCATTGACGCTAGTCGTGCAATCAACCCGAATCGTCACAATACATCGCGGCTAAACCCCCCCCGATGAAGTCGGCCCGATAAAAATCTGACGAGATGACAGGAGACCAAAGTGCCGACCGCGGAATACATGAAACTCGATGAGCCGAACGGGCGGCTTATTCGGTTCTGCTTGTTTGGTTTCGGCATCCTCGACTTGGCTCGATGCAAGCCGGTCGTTATTGTTGCGCGCCGTTCGCCGGGAGAATGAGAAGTGGCGGCCATGGAATCGATGGAGATGGGAT	379	55.15
SV98	d__Bacteria; p__Proteobacteria; c__Alphaproteobacteria; o__Rhizobiales; f__Rhizobiaceae; g__Aureimonas	0	0	0	0	0	0	0	0	13	0.0220709	0	0	0	0	0	0	0	0		TGGGGAATATTGGACAATGGGCGCAAGCCTGATCCAGCCATGCCGCGTGAGTGATGAAGGCCCTAGGGTTGTAAAGCTCTTTCAGTGGGGACGATAATGACGGTACCCACAGAAGAAGCCCCGGCTAACTTCGTGCCAGCAGCCGCGGTAATACGAAGGGGGCTAGCGTTGTTCGGAATTACTGGGCGTAAAGCGCACGTAGGCGGACATTTAAGTCAGGGGTGAAATCCCGGGGCTCAACCCCGGAACTGCCTTTGATACTGGGTGTCTTGAGTCCGGAAGAGGTGAGTGGAATTGCGAGTGTAGAGGTGAAATTCGTAGATATTCGCAGGAACACCAGTGGCGAAGGCGGCTCACTGGTCCGGTACTGACGCTGAGGTGCGAAAGCGTGGGGAGCAA…	402	55.72
SV99	d__Bacteria; p__Bacteroidota; c__Bacteroidia; o__Bacteroidales; f__Prevotellaceae; g__Alloprevotella	0	0	0	0	0	0	0	0	0	0	0	0	13	0.0167373	0	0	0	0		TGAGGAATATTGGTCAATGGGCGAGAGCCTGAACCAGCCAAGTAGCGTGCAGGATGACGGCCCTCCGGGTTGTAAACTGCTTTTAGTTGGGAATAAAAAAAGGGACTTGTCCCTTCTTGTATGTACCTTCAGAAAAAGGACCGGCTAATTCCGTGCCAGCAGCCGCGGTAATACGGAAGGTCCAGGCGTTATCCGGATTTATTGGGTTTAAAGGGAGCGTAGGCGGATTGTTAAGTCAGCGGTTAAAGGGTGTGGCTCAACCATGCATTGCCGTTGAAACTGGCGATCTTGAGTGCAGACAGGGATGCCGGAATTCGTGGTGTAGCGGTGAAATGCTTAGATATCACGAAGAACTCCGATCGCGAAGGCAGGTGTCCGGGCTGCAACTGACGCTGAGGC…	421	51.31
SV100	d__Bacteria; p__Proteobacteria; c__Gammaproteobacteria; o__Pseudomonadales; f__Moraxellaceae; g__Acinetobacter	0	0	0	0	0	0	12	0.0213774	0	0	0	0	0	0	0	0	0	0		TGGGGAATATTGGACAATGGGGGGAACCCTGATCCAGCCATGCCGCGTGTGTGAAGAAGGCCTTATGGTTGTAAAGCACTTTAAGCGAGGAGGAGGCTACTCTAGTTAATACCTAGGGATAGTGGACGTTACTCGCAGAATAAGCACCGGCTAACTCTGTGCCAGCAGCCGCGGTAATACAGAGGGTGCGAGCGTTAATCGGATTTACTGGGCGTAAAGCGTGCGTAGGCGGCTTATTAAGTCGGATGTGAAATCCCCGAGCTTAACTTGGGAATTGCATTCGATACTGGTGAGCTAGAGTATGGGAGAGGATGGTAGAATTCCAGGTGTAGCGGTGAAATGCGTAGAGATCTGGAGGAATACCGATGGCGAAGGCAGCCATCTGGCCTAATACTGACG…	428	51.17
SV101	d__Bacteria; p__Actinobacteriota; c__Actinobacteria; o__Corynebacteriales; f__Corynebacteriaceae; g__Corynebacterium	0	0	0	0	0	0	0	0	0	0	12	0.0193852	0	0	0	0	0	0		TGGGGAATATTGCACAATGGGCGCAAGCCTGATGCAGCGACGCCGCGTGGGGGATGACGGCCTTCGGGTTGTAAACTCCTTTCGCCAGGGACGAAGCGTTTTGTGACGGTACCTGGAGAAGAAGCACCGGCTAACTACGTGCCAGCAGCCGCGGTAATACGTAGGGTGCAAGCGTTGTCCGGAATTACTGGGCGTAAAGAGCTCGTAGGTGGTTTGTCACGTCGTCTGTGAAATTCCACAGCTTAACTGTGGGCGTGCAGGCGATACGGGCTGACTTGAGTACTGTAGGGGTAACTGGAATTCCTGGTGTAGCGGTGAAATGCGCAGATATCAGGAGGAACACCGATGGCGAAGGCAGGTTACTGGGCAGTTACTGACGCTGAGGAGCGAAAGCATGGG…	408	55.39
SV102	d__Bacteria; p__Actinobacteriota; c__Actinobacteria; o__Corynebacteriales; f__Nocardiaceae; g__Gordonia	0	0	0	0	0	0	0	0	0	0	12	0.0193852	0	0	0	0	0	0		TGGGGAATATTGCACAATGGGCGCAAGCCTGATGCAGCGACGCCGCGTGAGGGATGACGGCCTTCGGGTTGTAAACCTCTTTCAGCAGGGACGAAGCGCGAGTGACGGTACCTGCAGAAGAAGCACCGGCCAACTACGTGCCAGCAGCCGCGGTAATACGTAGGGTGCGAGCGTTGTCCGGAATTACTGGGCGTAAAGAGCTCGTAGGCGGTTTGTCGCGTCGTCTGTGAAATTCTGCAGCTTAACTGCAGGCGTGCAGGCGATACGGGCAGACTTGAGTACTACAGGGGAGACTGGAATTCCTGGTGTAGCGGTGAAATGCGCAGATATCAGGAGGAACACCGGTGGCGAAGGCGGGTCTCTGGGTAGTAACTGACGCTGAGGAGCGAAAGCGTGGGT…	407	57.74
SV103	d__Bacteria; p__Bacteroidota; c__Bacteroidia; o__Bacteroidales; f__Prevotellaceae; g__Prevotella	0	0	0	0	0	0	0	0	0	0	0	0	12	0.0154498	0	0	0	0		TGAGGAATATTGGTCAATGGACGTAAGTCTGAACCAGCCAAGTAGCGTGCAGGATGACGGCCCTATGGGTTGTAAACTGCTTTTGTATGGGGATAAAGTCAATCACGTGTGATTGTTTGCAGGTACCATACGAATAAGGACCGGCTAATTCCGTGCCAGCAGCCGCGGTAATACGGAAGGTCCGGGCGTTATCCGGATTTATTGGGTTTAAAGGGAGCGTAGGCCGGAGATTAAGTGTGTTGTGAAATGTAGACGCTCAACGTCTGACTTGCAGCGCATACTGGTTTCCTTGAGTACGCACAACGTTGGCGGAATTCGTCGTGTAGCGGTGAAATGCTTAGATATGACGAAGAACTCCGATTGCGAAGGCAGCTGACGGGAGCGCAACTGACGCTTAAG…	422	50
SV104	d__Bacteria; p__Proteobacteria; c__Gammaproteobacteria; o__Enterobacterales; f__Erwiniaceae; g__Pantoea	0	0	0	0	12	0.0201467	0	0	0	0	0	0	0	0	0	0	0	0		TGGGGAATATTGCACAATGGGCGCAAGCCTGATGCAGCCATGCCGCGTGTATGAAGAAGGCCTTCGGGTTGTAAAGTACTTTCAGCGGGGAGGAAGGCGGTGCGGTTAATAACCGCGCCGATTGACGTTACCCGCAGAAGAAGCACCGGCTAACTCCGTGCCAGCAGCCGCGGTAATACGGAGGGTGCAAGCGTTAATCGGAATTACTGGGCGTAAAGCGCACGCAGGCGGTCTGTTAAGTCAGATGTGAAATCCCCGGGCTTAACCTGGGAACTGCATTTGAAACTGGCAGGCTTGAGTCTTGTAGAGGGGGGTAGAATTCCAGGTGTAGCGGTGAAATGCGTAGAGATCTGGAGGAATACCGGTGGCGAAGGCGGCCCCCTGGACAAAGACTGACGC…	427	55.97
SV105	d__Bacteria; p__Proteobacteria; c__Alphaproteobacteria; o__Sphingomonadales; f__Sphingomonadaceae; g__Sphingomonas	0	0	0	0	0	0	0	0	11	0.0186754	0	0	0	0	0	0	0	0		TGGGGAATATTGGACAATGGGCGCAAGCCTGATCCAGCAATGCCGCGTGAGTGATGAAGGCCTTAGGGTTGTAAAGCTCTTTTACCCGGGATGATAATGACAGTACCGGGAGAATAAGCCCCGGCTAACTCCGTGCCAGCAGCCGCGGTAATACGGAGGGGGCTAGCGTTGTTCGGAATTACTGGGCGTAAAGCGCACGTAGGCGGCTTTGTAAGTTAGAGGTGAAAGCCTGGAGCTCAACTCCAGAACTGCCTTTAAGACTGCATCGCTTGAATCCAGGAGAGGTGAGTGGAATTCCGAGTGTAGAGGTGAAATTCGTAGATATTCGGAAGAACACCAGTGGCGAAGGCGGCTCACTGGACTGGTATTGACGCTGAGGTGCGAAAGCGTGGGGAGCAA…	402	53.23
SV106	d__Bacteria; p__Proteobacteria; c__Gammaproteobacteria; o__Enterobacterales; f__Enterobacteriaceae	5	0.0104256	0	0	0	0	0	0	0	0	6	0.00969258	0	0	0	0	0	0		TGGGGAATATTGCACAATGGGCGCAAGCCTGATGCAGCCATGCCGCGTGTATGAAGAAGGCCTTCGGGTTGTAAAGTACTTTCAGCGAGGAGGAAGGCATTAAGGTTAATAACCTTAGTGATTGACGTTACTCGCAGAAGAAGCACCGGCTAACTCCGTGCCAGCAGCCGCGGTAATACGGAGGGTGCAAGCGTTAATCGGAATTACTGGGCGTAAAGCGCACGCAGGCGGTTTGTTAAGTCAGATGTGAAATCCCCGGGCTCAACCTGGGAACTGCATCTGATACTGGCAAGCTTGAGTCTCGTAGAGGGGGGTAGAATTCCAGGTGTAGCGGTGAAATGCGTAGAGATCTGGAGGAATACCGGTGGCGAAGGCGGCCCCCTGGACGAAGACTGACGC…	427	54.1
SV107	d__Bacteria; p__Proteobacteria; c__Gammaproteobacteria; o__Pasteurellales; f__Pasteurellaceae; g__Actinobacillus	0	0	0	0	0	0	0	0	0	0	0	0	11	0.0141623	0	0	0	0		TGGGGAATATTGCACAATGGGGGGAACCCTGATGCAGCCATGCCGCGTGAATGAAGAAGGCCTTCGGGTTGTAAAGTTCTTTCGGTGACGAGGAAGGTTGATAGGTTAATAGCCTATCAAATTGACGTTAATCACAGAAGAAGCACCGGCTAACTCCGTGCCAGCAGCCGCGGTAATACGGGGGGTGCGAGCGTTAATCGGAATAACTGGGCGTAAAGGGCACGCAGGCGGTGACTTAAGTGAGATGTGAAAGCCCCGAGCTTAACTTGGGAATTGCATTTCATACTGGGTCGCTAGAGTACTTTAGGGAGGGGTAGAATTCCACGTGTAGCGGTGAAATGCGTAGAGATGTGGAGGAATACCGAAGGCGAAGGCAGCCCCTTGGGAATGTACTGACGC…	427	51.99
SV108	d__Bacteria; p__Proteobacteria; c__Gammaproteobacteria; o__Enterobacterales; f__Enterobacteriaceae; g__Citrobacter	0	0	0	0	0	0	10	0.0178145	0	0	0	0	0	0	0	0	0	0		TGGGGAATATTGCACAATGGGCGCAAGCCTGATGCAGCCATGCCGCGTGTATGAAGAAGGCCTTCGGGTTGTAAAGTACTTTCAGCGAGGAGGAAGGCATTAAGGTTAATAACCTTAGTGATTGACGTTACTCGCAGAAGAAGCACCGGCTAACTCCGTGCCAGCAGCCGCGGTAATACGGAGGGTGCAAGCGTTAATCGGAATTACTGGGCGTAAAGCGCACGCAGGCGGTCTGTCAAGTCGGATGTGAAATCCCCGGGCTCAACCTGGGAACTGCATCCGAAACTGGCAGGCTAGAGTCTTGTAGAGGGGGGTAGAATTCCAGGTGTAGCGGTGAAATGCGTAGAGATCTGGAGGAATACCGGTGGCGAAGGCGGCCCCCTGGACAAAGACTGACGC…	427	54.8
SV109	d__Bacteria; p__Planctomycetota; c__Planctomycetes; o__Isosphaerales; f__Isosphaeraceae; g__Tundrisphaera	0	0	0	0	0	0	0	0	10	0.0169776	0	0	0	0	0	0	0	0		TCGAGAATCTTCGGCAATGGGCTCACGCCTGACCGAGCGACGCCGCGTGGAGGACGAAGGCCTTCGGGTTGTAAACTCCTGTCGAGGGGAAGAAAGGCCTGGCAACAGGCTTGATCGCTCCCTGGAGGAAGGACGGGCTAAGTTCGTGCCAGCAGCCGCGGTAAGACGAACCGTCCGAACGTTATTCGGAATTACTGGGCTTAAAGCGCGTGTAGGCGGGTCGACACGTCCGACGCTGAAATCCCCCGGCTCAACCGGGGAAGGGGCCCGGATACGATCGGTCTGGAGGAAGGTAGGGGGGTCTGGAACTTCCGGTGGAGCGGTGAAATGCGTTGAGATCGGAAGGAACGCCAGTGGCGAAAGCGAGGCCCTGGACCTTTTCTGACGCTGAGACGCGAA…	416	61.3
SV110	Unassigned	0	0	9	0.018117	0	0	0	0	0	0	0	0	0	0	0	0	0	0		TGCTAGATTTACACTAGGTGCTTTCGGTGCCCACGCACAAGGCGGCAAATTTTAGGGGGCGGCAAACACAGAAAAAAGAACTTTTCATGATTGAAAAGAGTCAAAAACTCTTTACGTTCAGCTATAAAAATAAAAAATAAAATAAAAAAAAATAAAAATAAATGTAGGTAAAACAAAGGTAATGAGAATAGGAAAGTCAGAAGGTAGAGTAAGAGTAGTGTTGGAAGGGCAAGAATTAGAACAAGTTAGTAGTTTCAAGTACTTAGGAGGAATGGTTTACTCAAATGGACAGTGTACAGCCGAAATCAGAAGCAGGATAGCCATGGGAAAAACGGCATTTGTTAAATTACAAGACCTATTGACTGCTA	368	35.87
SV111	d__Eukaryota	0	0	9	0.018117	0	0	0	0	0	0	0	0	0	0	0	0	0	0		TAACACAGTACTTAATACCGGCCGCCCCTGATGAATACCCTTCAACTTTTTAAGTGTTGACACTTATGGAAAAAAAACAACAACAATAACAATAACATCAAAAGAAAGAGGGAAAATATTCAATAAATTTAATAATTTTTTATTCACTTAGACCAACAGCCCCATCAGTGTGTGATATATGATGTTTTTTTTATCCTTGTTATGCATGGAATGAGAGGGCCATTGGATATTTATATTGAAAAGCCCATTGT	251	32.27
SV112	d__Bacteria; p__Proteobacteria; c__Gammaproteobacteria; o__Burkholderiales; f__Comamonadaceae; g__Comamonas	0	0	0	0	0	0	9	0.0160331	0	0	0	0	0	0	0	0	0	0		TGGGGAATTTTGGACAATGGGCGAAAGCCTGATCCAGCAATGCCGCGTGCAGGATGAAGGCCCTCGGGTTGTAAACTGCTTTTGTACGGAACGAAAAGCCTGGGGCTAATATCCCCGGGTCATGACGGTACCGTAAGAATAAGCACCGGCTAACTACGTGCCAGCAGCCGCGGTAATACGTAGGGTGCAAGCGTTAATCGGAATTACTGGGCGTAAAGCGTGCGCAGGCGGTTTTGTAAGACAGTGGTGAAATCCCCGGGCTCAACCTGGGAACTGCCATTGTGACTGCAAAGCTAGAGTGCGGCAGAGGGGGATGGAATTCCGCGTGTAGCAGTGAAATGCGTAGATATGCGGAGGAACACCGATGGCGAAGGCAATCCCCTGGGCCTGCACTGACGC…	427	55.27
SV113	Unassigned	0	0	0	0	0	0	9	0.0160331	0	0	0	0	0	0	0	0	0	0		CTCGTTTTCGATTGGAATCAAGAGGAATGTTTGTTTCGTTTTAATTTTCGTTTGATTCGAATTTGACGTCGATTGGAACCAAAGCAGAAATGTCGACGGTCATATTAGGGAGTAGGTGAAAAGGGATGTTGGTACTCACTCCTAGGGAGTAGATGTACATTCAGCTCACCATATAACCCTCATTCTGACCAGAATACGAATACATAATTATTATGTACTTGGGCCTATATTCCTGGATTATACGTAGATAGAAATGATCGTCGAATATGGATCATGTCTATCTACTCCAAGCTCGACAATGTCTAGCTTCAGCAATTCGCTAGCATTGATGCCTTTGTGAGACTTTCGGAACAGAAAGCTACAGAGAAGTGTACCTACAATTGTAACTGGATGGCTACTC	400	40
SV114	d__Bacteria; p__Proteobacteria; c__Gammaproteobacteria; o__Enterobacterales; f__Hafniaceae; g__Hafnia-Obesumbacterium	0	0	0	0	0	0	0	0	9	0.0152799	0	0	0	0	0	0	0	0		TGGGGAATATTGCACAATGGGCGCAAGCCTGATGCAGCCATGCCGCGTGTATGAAGAAGGCCTTCGGGTTGTAAAGTACTTTCAGCGAGGAGGAAGGCATTAAGGTTAATAACCTTAGTGATTGACGTTACTCGCAGAAGAAGCACCGGCTAACTCCGTGCCAGCAGCCGCGGTAATACGGAGGGTGCAAGCGTTAATCGGAATTACTGGGCGTAAAGCGCACGCAGGCGGTTGATTAAGTCAGATGTGAAATCCCCGAGCTTAACTTGGGAACTGCATTTGAAACTGGTCAGCTAGAGTCTTGTAGAGGGGGGTAGAATTCCAGGTGTAGCGGTGAAATGCGTAGAGATCTGGAGGAATACCGGTGGCGAAGGCGGCCCCCTGGACAAAGACTGACGC…	427	52.69
SV115	d__Bacteria; p__Firmicutes; c__Bacilli; o__Bacillales; f__Planococcaceae; g__Kurthia	3	0.00625534	0	0	0	0	0	0	0	0	6	0.00969258	0	0	0	0	0	0		TAGGGAATCTTCCACAATGGACGAAAGTCTGATGGAGCAACGCCGCGTGAGTGATGAAGGTTTTCGGATCGTAAAACTCTGTTGTAAGGGAAGAACAAGTACGTTAGGAAATGAACGTACCTTGACGGTACCTTATTAGAAAGCCACGGCTAACTACGTGCCAGCAGCCGCGGTAATACGTAGGTGGCAAGCGTTGTCCGGATTTATTGGGCGTAAAGCGCGCGCAGGTGGTTTCTTAAGTCTGATGTGAAAGCCCACGGCTCAACCGTGGAGGGTCATTGGAAACTGGGGAACTTGAGTGCAGAAGAGGATAGTGGAATTCCAAGTGTAGCGGTGAAATGCGTAGAGATTTGGAGGAACACCAGTGGCGAAGGCGACTGTCTGGTCTGTAACTGACAC…	427	50.82
SV116	d__Bacteria	0	0	0	0	0	0	0	0	0	0	0	0	9	0.0115873	0	0	0	0		CGGTGGGGAGGGAAGGGTGGGAATCTCCGAGTGGGGAGGAATGTCCTCAGCCTGAGGGGTGAGGTCATCCTTGTTCACCCAGCATAGACTGTCCACTGCAATCACAAGACAAGCAAATCCAAATAAGATTTATTCTTGGTAGATACCTTAGTTGATGTTGTTGTAACGGCTCTAGCTTCAGCCGGTTGATGGTGGCGGGATGTTCTGCAAGCCACACACCAGAGCGATGATACGGATTTGATACGACCAGCTGGCGGAGCTGGTTAACTGGTTAGGGTGGGGTTGTTCCCCATTTGCTCTTAGTCGCTTTTTACGACAGGCAGGAGCTGAATGCCTTGGGAGCATTCGTTTATCGTTCACCTACCCACAGGGGACACA	378	51.59
SV117	Unassigned	0	0	0	0	9	0.0151101	0	0	0	0	0	0	0	0	0	0	0	0		CCGCCAATACCAAGCGATCGCGTAGCACGTAGTCATGCAGCCATTGTGGGCCGGAAACGTAAGGGGATGCCGAGTCTGTAAAGAATTTTGTATAAATGGTTCCATCGCTTAACCGGAGATTCGTTCTCCATACATCAACATGAATTGGCTCATAGCCGGTTTCCAGTCTCTAATTGGCAGGATCCATTTAGCCGAGATATTATGCAAGGCTCGATAGAGTAATTTTAGCACTGAGTTATCCGTTGGAAATATTCGTTGCGTTTTCGTTATCTTGCGCAATGAAGCATTTAACGACTCTATCGCGTTGGT	309	44.98
SV118	d__Bacteria; p__Patescibacteria; c__Parcubacteria; o__Candidatus_Kaiserbacteria; f__Candidatus_Kaiserbacteria; g__Candidatus_Kaiserbacteria	0	0	0	0	9	0.0151101	0	0	0	0	0	0	0	0	0	0	0	0		TCGAGAATCTTCCGCAATGGACGAAAGTCTGACGGAGCGACGCCGCGTGGTGGATGAAGTCCTTAGGGACGTAAACACCTTTTATGAGGGAGAAAGTATATTGATGTTACCTCATGAATAAGGGGCTCCCAACTCTGTGCCAGCAGGAGCGGTAATACAGAGGCCCCAAGCATTATCCGGATTTACTGGGCGTAAAGGGTGCGTAGGCGGTTATATTAGTCGGGTGTTAAATCCTGAGGCTCAACCTCAGGCTCGCATTCGAAACGGTATAACTAGAAGGAGTCAGAGGCAAGCAGAACTCATGGTGTAGGGGTGAAATCCGTTGATATCATGGGGAATACCAAATGCGAAGGCAGCTTGCTGGGACTTTCTTGACGCTGAGGCACGAAAGCGTGGGTA…	406	50.49
SV119	Unassigned	0	0	8	0.016104	0	0	0	0	0	0	0	0	0	0	0	0	0	0		GGGCTGAGGACGGAGGGAGGACCCACCCTGTATAGCAACTCCAACAGGACCCCCGTCACAGGAGATGTGCAGGCCATTTCAGTCTACCTGGTATTCTTCACGCTCTTCCTGGCCTTTCTCATCATATTTCCTGGAGTTCGGAAAGAGGTATGTATAACAAATTATGAACTATGAGACTTGATACACGTGTCTATGGGGCGTGTCTATTGAACTTGATACCCGTGCCCATGGGACTAGA	238	49.58
SV120	d__Bacteria; p__Proteobacteria; c__Gammaproteobacteria; o__Enterobacterales; f__Morganellaceae; g__Arsenophonus	0	0	0	0	0	0	0	0	8	0.0135821	0	0	0	0	0	0	0	0		TGGGGAATATTGCACAATGGGCGCAAGCCTGATGCAGCCATGCCGCGTGTACGAAGAAGGCCTTCGGGTTGTAAAGTACTTTCAGTTGTGAGGAAAGTGTTGGGGTTAATAACCTTAACAATTGACGTTAGCGACACAAGAAGCACCGGCTAACTCCGTGCCAGCAGCCGCGGTAATACGGAGGGTGCGAGCGTTAATCGGAATTACTGGGCGTAAAGGGCACGCAGGCGGTTGATTAAGTTGGATGTGAAATCCCCGGGCTTAACCTGGGAATGGCATTCAAGACTGGTCAACTAGAGTCTTGTTGAGGGGGGTAGAATTCCATGTGTAGCGGTGAAATGCGTAGAGATGTGGAGGAATACCGGTGGCGAAGGCGGCCCCCTGGGCAAAGACTGACGC…	427	52.69
SV121	d__Bacteria; p__Proteobacteria; c__Gammaproteobacteria; o__Gammaproteobacteria_Incertae_Sedis; f__Unknown_Family; g__Candidatus_Carsonella	0	0	0	0	0	0	0	0	8	0.0135821	0	0	0	0	0	0	0	0		TGGGGAATATTGGACAATGAGCGAAAGCTTGATCCAGCTATGTCGCGTGTGTGAAGAAGGCCTTAGGGTTGTAAAACACTTTCAATAAAGAAAGAAGAAAATAATAATAATAATTATATTTTTTTGACGGTATTTATAAAAGAAGCACCGGCTAACTTCGTGCCAGCAGCCGCGGTAATACGAGGGGTGCTAGCGTTAATCAAAATTACTGGGCGTAAAGGGTGTGTAGGTTGTTTTAAAAACTTAATTATTAAATTTATTAAGCATAACTTATTAAAATAATTAATACTTAAAACTTGAGTATAAAAGAAGAAAATAGAATTCTAGGAGTAGCAGTGAAATGCTTAGATACTTAGAAGAATACTAATGGCGAAGGCATTTTTCTATTTTAATACTGAC…	429	33.57
SV122	d__Bacteria; p__Proteobacteria; c__Alphaproteobacteria; o__Rhizobiales; f__Beijerinckiaceae; g__1174-901-12	0	0	0	0	0	0	0	0	8	0.0135821	0	0	0	0	0	0	0	0		TGGGGAATATTGGACAATGGGCGCAAGCCTGATCCAGCCATGCCGCGTGAGTGATGACGGCCTTAGGGTTGTAAAGCTCTTTCGCACGCGACGATAATGACGGTAGCGTGAGAAGAAGCCCCGGCTAACTTCGTGCCAGCAGCCGCGGTAATACGAAGGGGGCTAGCGTTGTTCGGAATCACTGGGCGTAAAGGGTGCGCAGGCGGGGGATTCAGTCAGGGGTGAAATGCCGAGGCTCAACCTCGGAACGGCCTTTGATACTGATCCTCTTGAGTCCGGAAGAGGTGGGTGGAACTGCGAGTGTAGAGGTGAAATTCGTAGATATTCGCAAGAACACCGGTGGCGAAGGCGGCCCACTGGTCCGGCACTGACGCTCAAGCACGACAGCGTGGGGAGCAA…	402	57.71
SV123	Unassigned	0	0	0	0	0	0	0	0	0	0	8	0.0129234	0	0	0	0	0	0		GTTCTTCCAAGGTACAATGATTACTCAGGAAAATAATAGAATACGCCCGGGGCACAACGAACCATGCCTGTCGTAAGAGGCGACTAAATTGGACTATTTGGCTGATGTTAACAATGACCTCCGATCTTTCTACAAGATCGGAGGTTCTTCAGCCTGTGGTTGTACAAAAGATCTTACTGGTCGAAGTGCACCACATAAAAATAAAAAATCCATGCAATTAGTCTTAACTTATTTATACTGCCCGATTAGGACTGAAAAGTCGCATTACTCCAGCAGTTTTTTGGGTGCTATTATTATGTGGTACAAATCTCAAATTCATGAGGAAAAAACCCACGGGATGGCTG	344	40.7
SV124	Unassigned	0	0	7	0.014091	0	0	0	0	0	0	0	0	0	0	0	0	0	0		TAACACAGTACTTAATACCGGCCGCCCCTGCATATGTGTTACAATTTACTTATATTCAAAATTAATAATAATTTTATAACATGCATGACTTATGAATCTTATGATAGATTAAAATGATAATCTACGCTGAAAACTGTAAGTCTTAAGGATCTTTGTCACACATTATATTTTGAATAATCACGGTTATTCCAGTGGTAAGGTGTTCGCTTGCTATGCAGAAGGTCGCGGGTTCGAATCCCAGAGCCGAACAAAATTTGGACTCATAATTTGATTACAAATGTGAGTAAG	288	34.03
SV125	d__Bacteria; p__Proteobacteria; c__Gammaproteobacteria; o__Enterobacterales; f__Morganellaceae; g__Morganella	0	0	0	0	0	0	3	0.00534435	0	0	4	0.00646172	0	0	0	0	0	0		TGGGGAATATTGCACAATGGGCGCAAGCCTGATGCAGCCATGCCGCGTGTATGAAGAAGGCCTTCGGGTTGTAAAGTACTTTCAGCGAGGAGGAAGGCATTAAGGTTAATAACCTTAGTGATTGACGTTACTCGCAGAAGAAGCACCGGCTAACTCCGTGCCAGCAGCCGCGGTAATACGGAGGGTGCAAGCGTTAATCGGAATTACTGGGCGTAAAGCGCACGCAGGCGGTTGATTGAGTCAGATGTGAAATCCCCGGGCTTAACCCGGGAATTGCATCTGATACTGGTCAGCTAGAGTCTTGTAGAGGGGGGTAGAATTCCATGTGTAGCGGTGAAATGCGTAGAGATGTGGAGGAATACCGGTGGCGAAGGCGGCCCCCTGGACAAAGACTGACGC…	427	53.4
SV126	d__Bacteria; p__Cyanobacteria; c__Cyanobacteriia; o__Chloroplast; f__Chloroplast; g__Chloroplast	0	0	0	0	0	0	0	0	7	0.0118843	0	0	0	0	0	0	0	0		TGGGGAATTTTCCGCAATGGGCGAAAGCCTGACGGAGCAATGCCGCGTGGAGGTAGAAGGCCTACGGGTCGTGAACTTCTTTTCCCGGAGAAGAAGCAATGACGGTATCTGGGGAATAAGCATCGGCTAACTCTGTGCCAGCAGCCGCGGTAATACAGAGGATGCAAGCGTTATCCGGAATGATTGGGCGTAAAGCGTCTGTAGGTGGCTTTTTAAGTCCGCCGTCAAATCCCAGGGCTCAACCCTGGACAGGCGGTGGAAACTACCAAGCTGGAGTACGGTAGGGGCAGAGGGAATTTCCGGTGGAGCGGTGAAATGCGTAGAGATCGGAAAGAACACCAACGGCGAAAGCACTCTGCTGGGCCGACACTGACACTGAGAGACGAAAGCTAGGGGAGC…	404	55.2
SV127	d__Bacteria; p__Bacteroidota; c__Bacteroidia; o__Cytophagales; f__Hymenobacteraceae; g__Hymenobacter	0	0	0	0	0	0	0	0	7	0.0118843	0	0	0	0	0	0	0	0		TAGGGAATATTGGGCAATGGGCGAGAGCCTGACCCAGCCATGCCGCGTGCAGGAAGAAGGCTTTCTGAGTCGTAAACTGCTTTTGACAGGGAAGAATAAGCTGGTCGTGACCAGTGATGACGGTACCTGCAGAATAAGCACCGGCTAACTCCGTGCCAGCAGCCGCGGTAATACGGAGGGTGCGAGCGTTGTCCGGATTTATTGGGTTTAAAGGGTGCGTAGGCGGCTGTTTAAGTCCGGGGTGAAAGCCCGTTGCTCAACAACGGAACTGCCCTGGATACTGGACAGCTTGAGACTAGTGGAGGTTGGCGGAATGGACCGAGTAGCGGTGAAATGCATAGATACGGTCCAGAACCCCGATTGCGAAGGCAGCTGACTACACTAGGACTGACGCTGAGG…	422	55.69
SV128	d__Bacteria; p__Proteobacteria; c__Gammaproteobacteria; o__Pseudomonadales; f__Pseudomonadaceae; g__Pseudomonas	0	0	0	0	0	0	0	0	0	0	7	0.011308	0	0	0	0	0	0		TGGGGAATATTGGACAATGGGCGAAAGCCTGATCCAGCCATGCCGCGTGTGTGAAGAAGGTCTTCGGATTGTAAAGCACTTTAAGTTGGGAGGAAGGGCATTAACCTAATACGTTAGTGTCTTGACGTTACCGACAGAATAAGCACCGGCTAACTCTGTGCCAGCAGCCGCGGTAATACAGAGGGTGCAAGCGTTAATCGGAATTACTGGGCGTAAAGCGCGCGTAGGTGGTTTGTTAAGTTGAATGTGAAATCCCCGGGCTCAACCTGGGAACTGCATCCAAAACTGGCAAGCTAGAGTATGGTAGAGGGTAGTGGAATTTCCTGTGTAGCGGTGAAATGCGTAGATATAGGAAGGAACACCAGTGGCGAAGGCGACTACCTGGACTGATACTGACAC…	427	50.35
SV129	d__Bacteria	0	0	0	0	0	0	0	0	0	0	7	0.011308	0	0	0	0	0	0		GTTATACGAAGGTAGAAGGATTGCTCAGGAAAATAATAGAATACGCCCGGGGCACAACGAACCATGCCTTTCGTAGGAGGCAACTAAATTGGACTTTTTGGCTCTTGTCAACAATGACCTCCGATCTTTCTAGGAGATTGAAAGTTGTTCAGCCTGTGGTTGTACAAATAATCTTACTGGTCAAAGTACACCACATAAAAAATAAAAATACATGTAGGTAATTAACCCATTAACAGATTTTTTTCCCTTAAAAAGATATACATAGAACACAAGACTACATTCTCTTTATCTATAGTCTTTTTCGACGCTCTATGAAGCAAAGGAACGAGCAGAATTTTTGATTCTCACAATCTCAGTTAATTCAA	365	36.16
SV130	d__Bacteria; p__Proteobacteria; c__Gammaproteobacteria; o__Burkholderiales; f__Comamonadaceae; g__Comamonas	0	0	0	0	0	0	0	0	0	0	7	0.011308	0	0	0	0	0	0		TGGGGAATTTTGGACAATGGGCGAAAGCCTGATCCAGCAATGCCGCGTGCAGGATGAAGGCCCTCGGGTTGTAAACTGCTTTTGTACGGAACGAAAAGCCTGGGGCTAATATCCCCGGGTCATGACGGTACCGTAAGAATAAGCACCGGCTAACTACGTGCCAGCAGCCGCGGTAATACGTAGGGTGCAAGCGTTAATCGGAATTACTGGGCGTAAAGCGTGCGCAGGCGGTTTTGTAAGACAGTGGTGAAATCCCCGGGCTCAACCTGGGAACTGCCATTGTGACTGCAAGGCTAGAGTGCGGCAGAGGGGGATGGAATTCCGCGTGTAGCAGTGAAATGCGTAGATATGCGGAGGAACACCGATGGCGAAGGCAATCCCCTGGGCCTGCACTGACGC…	427	55.5
SV131	d__Bacteria; p__Firmicutes; c__Bacilli; o__Lactobacillales; f__Vagococcaceae; g__Vagococcus	0	0	0	0	0	0	0	0	0	0	7	0.011308	0	0	0	0	0	0		TAGGGAATCTTCGGCAATGGACGAAAGTCTGACCGAGCAACGCCGCGTGAGTGAAGAAGGTTTTCGGATCGTAAAACTCTGTTGTTAGAGAAGAACAAGTGGGAGAGTAACTGTTCCCACCTTGACGGTATCTAACCAGAAAGCCACGGCTAACTACGTGCCAGCAGCCGCGGTAATACGTAGGTGGCAAGCGTTGTCCGGATTTATTGGGCGTAAAGCGAGCGCAGGCGGTTTCTTAAGTCTGATGTGAAAGCCCTCGGCTCAACCGAGGAAGGTCATTGGAAACTGGGGAACTTGAATGCAGAAGAGGAGAGTGGAATTCCATGTGTAGCGGTGAAATGCGTAGATATATGGAGGAACACCAGTGGCGAAGGCGACTCTCTGGTCTGTAATTGACGC…	427	51.29
SV132	d__Bacteria; p__Cyanobacteria; c__Cyanobacteriia; o__Chloroplast; f__Chloroplast; g__Chloroplast	2	0.00417023	0	0	0	0	0	0	0	0	5	0.00807715	0	0	0	0	0	0		TGGGGAATTTTCCGCAATGGGCGAAAGCCTGACGGAGCAATGCCGCGTGGAGGTAGAAGGCCCACGGGTCGTGAACTTCTTTTCCCGGAGAAGAAGCAATGACGGTATCTGGGGAATAAGCATCGGCTAACTCTGTGCCAGCAGCCGCGGTAATACAGAGGATGCAAGCGTTATCCGGAATGATTGGGCGTAAAGCGTCTGTAGGTGGCTTTTTAAGTCCGCCGTCAAATCCCAGGGCTCAACCCTGGACAGGCGGTGGAAACTACCAAGCTGGAGTACGGTAGGGGCAGAGGGAATTTCCGGTGGAGCGGTGAAATGCGTAGAGATCGGAAAGAACACCAACGGCGAAAGCACTCTGCTGGGCCGACACTGACACTGAGAGACGAAAGCTAGGGGAGC…	404	55.45
SV133	d__Bacteria; p__Proteobacteria; c__Gammaproteobacteria; o__Pseudomonadales; f__Moraxellaceae; g__Acinetobacter	7	0.0145958	0	0	0	0	0	0	0	0	0	0	0	0	0	0	0	0		TGGGGAATATTGGACAATGGGGGGAACCCTGATCCAGCCATGCCGCGTGTGTGAAGAAGGCCTTATGGTTGTAAAGCACTTTAAGCGAGGAGGAGGCTCTTTTGGTTAATACCCAAGATGAGTGGACGTTACTCGCAGAATAAGCACCGGCTAACTCTGTGCCAGCAGCCGCGGTAATACAGAGGGTGCGAGCGTTAATCGGATTTACTGGGCGTAAAGCGTGCGTAGGCGGCTTTTTAAGTCGGATGTGAAATCCCCGAGCTTAACTTGGGAATTGCATTCGATACTGGGAAGCTAGAGTATGGGAGAGGATGGTAGAATTCCAGGTGTAGCGGTGAAATGCGTAGAGATCTGGAGGAATACCGATGGCGAAGGCAGCCATCTGGCCTAATACTGACG…	428	51.17
SV134	d__Bacteria	0	0	0	0	0	0	0	0	0	0	0	0	0	0	7	0.0114634	0	0		TGGAGGGGAACCAGATTATCAATGGTAAGATTTAATAATATCTATGTATATATAACAGGAATAGGAATCCTAAGGCCTCGGCTACGATGAGAGCGACAAGCGTCCAGCGACAAGCGTCAAGCGACAGATTCTAAAATTCAATTTCTATTAAACACTATGCAAATCTTTAGTAGGTGGCTACGATATGAGCGACGAGCATTATTTTCATCGTATCCATAGGATATGGGTTCATTACTC	237	39.24
SV135	d__Bacteria	0	0	0	0	0	0	6	0.0106887	0	0	0	0	0	0	0	0	0	0		GTGGCGAATGCGTCAGACTTATCGTACTGAGTGCGATGACGTCGACGTGGGTTCTGGACCCAACCTGTGCAGGCTGTTTTCCTCAATAGGATTGAGTATTTCACCACACAATAATGTAGCTCGGAAGGTTAGGTGGCAGATAATGCCTCGGGCATTCACCCCGCCGAGTGTTTCTCTTCCACTCAGGTGTCTATTAATATTATTGTTATTGAGATGGGACGCTGATTTAGAGCAGAAAGTCTCGACCATGCCGGAATTCAAACACCGGACTCCTGGGTCACAAGTCCAGTTTACTGCTACTGGTCATCACCCCAGTCCCTAATACATACATCATACAGGGTGTAGGATGTTACTCCA	357	48.18
SV136	Unassigned	0	0	0	0	0	0	6	0.0106887	0	0	0	0	0	0	0	0	0	0		CACAGGATAAGGTACACCTTTGGTGACGGTCACTGGATATGGCTGAGGTATGTGCACTGGGACCTCTTTCGTGATGATGAGAGGTTTCGTGTCATAGGATTTCATGAGAGGATAGTGGCTGTCTGAGTAGTAGCTGGGGGAGTAGGAAGGCGTGTGGTAACCTGACGAAGAGTACGCCAAGGTGGGGGATGACAAACCTCCTGTGTATGCTATGCCAGGACTTGATGTGATGACAGTGGAGGGGTTGAGTCCTACAGGAGCAGCTCCCATGGAGTTGATGGAGTTCAGTCCTGAAGCAATGCCTAAGCCAGATCCAATGCCTAGCACAGGTCCGTAGCCAGA	342	52.05
SV137	Unassigned	0	0	0	0	0	0	0	0	6	0.0101866	0	0	0	0	0	0	0	0		GGCTGCACAGAGGAAAAGAAACAAAGCGAAAGAAGGGAAGCAGTAAATCCCGGTGGATCCGTCGGTGAGACCGGTGAACAACGGTATAAATAAGGAAACCTGACAACGTTGCAATTCAGCTGAAGGGTGTACAACATAGTGGATCGGTAGGGTGGTAGAGAGCTCGACTGGTGAACTGTAACGGTTAGGTGACCCCTAGGGTAAGGTGACCTGTAGGTTAGGTGACCTGTGGATTAGA	238	49.58
SV138	d__Bacteria; p__Bacteroidota; c__Bacteroidia; o__Cytophagales; f__Spirosomaceae; g__Spirosoma	0	0	0	0	0	0	0	0	6	0.0101866	0	0	0	0	0	0	0	0		TAGGGAATATTGGGCAATGGGCGAGAGCCTGACCCAGCCATGCCGCGTGGAGGAAGACGGCGCTCAGCGTTGTAAACTCCTTTTATCAAGGAAGAACGAGTGGGATGCGTCCTACTGTGACGGTACTTGAGGAATCAGCACCGGCTAACTCCGTGCCAGCAGCCGCGGTAATACGGAGGGTGCAAGCGTTGTCCGGATTTATTGGGTTTAAAGGGTGCGTAGGTGGCGTTTTAAGTCTGGTTTGAAAGCTAGTCGCTCAACGATTAGATGTGGCTGGAAACTGGGGCGCTTGAATGGGTTGGCGGTAGCTGGAACGGGTCATGTAGCGGTGAAATGCATAGAGATGACCCAGAACACCGATTGCGAAGGCAGGCTACTACGACCATAATTGACACTGAG…	423	53.66
SV139	d__Bacteria; p__Bacteroidota; c__Bacteroidia; o__Chitinophagales; f__Chitinophagaceae; g__Edaphobaculum	0	0	0	0	0	0	0	0	6	0.0101866	0	0	0	0	0	0	0	0		TGAGGAATATTGGTCAATGGACGCAAGTCTGAACCAGCCATGCCGCGTGAAGGATGAAGGCGTTCTGCGTCGTAAACTTCTTTTACCAGGGAAGACACCTGATTATTCTTAATCAGTCGACGGTACCTGAGGAATAAGCACCGGCTAACTCCGTGCCAGCAGCCGCGGTAATACGGAGGGTGCAAGCGTTATCCGGATTTACTGGGTTTAAAGGGTGTGTAGGCGGACTTTTAAGTCAGCGGTGAAATCCAGAGGCTCAACCTCTGAACTGCCATTGATACTATTGGTCTTGAATACTGATGAGGTGGGCGGAACGGGTCATGTAGCGGTGAAATGCTTAGAGATGACCAGGAACACCGATTGCGAAGGCAGCTCACTGGGCAGTTATTGACGCTGAGG…	422	50.71
SV140	d__Bacteria; p__Proteobacteria; c__Gammaproteobacteria; o__Pseudomonadales; f__Pseudomonadaceae; g__Pseudomonas	0	0	0	0	0	0	0	0	6	0.0101866	0	0	0	0	0	0	0	0		TGGGGAATATTGGACAATGGGCGAAAGCCTGATCCAGCCATGCCGCGTGTGTGAAGAAGGTCTTCGGATTGTAAAGCACTTTAAGTTGGGAGGAAGGGCAGTAAGCGAATACCTTGCTGTTTTGACGTTACCGACAGAATAAGCACCGGCTAACTCTGTGCCAGCAGCCGCGGTAATACAGAGGGTGCAAGCGTTAATCGGAATTACTGGGCGTAAAGCGCGCGTAGGTGGTTTGTTAAGTTGAATGTGAAATCCCCGGGCTCAACCTGGGAACTGCATCCAAAACTGGCAAGCTAGAGTATGGTAGAGGGTGGTGGAATTTCCTGTGTAGCGGTGAAATGCGTAGATATAGGAAGGAACACCAGTGGCGAAGGCGACCACCTGGACTGATACTGACAC…	427	51.29
SV141	Unassigned	0	0	0	0	0	0	0	0	0	0	6	0.00969258	0	0	0	0	0	0		GGCATGACTACGAATTTGAATTGTTTGCTTTATTTACAATAAATTTTACTTATTCGGATATATCCTTGAATGTAATTAACCTCGTTTTATCCTTGCTTGTAATTTCTTTAACTAATCATATCTTTTTACTCTGGTAATGCCACTTCTGGCTCGTTACTCATTTTTCGTCCCAAGGTTTGAGTGTACTCTGTACATCCAAAGTACAGAGTTGAAAAGTTCCGACTCCACCGG	231	35.06
SV142	d__Bacteria; p__Proteobacteria; c__Gammaproteobacteria; o__Burkholderiales; f__Oxalobacteraceae; g__Candidatus_Profftella	0	0	0	0	0	0	0	0	0	0	6	0.00969258	0	0	0	0	0	0		TGGGGAATTTTGGACAATGGGCGAAAGCCTGATCCAGCAATGCCGCGTGAGTGAAGAAGGCCTTAGGGTTGTAAAGCTCTTTTATCAGGAAAGAAACGAATTAATATAATACATTAATTTAATGACGGTACCTGAAGAATAAGCACCGGCTAACTACGTGCCAGCAGCCGCGGTAATACGTAGGGTGCGAGCGTTAATCGGAATTATTGGGCGTAAAGCGTACGTAGGCGGTTTTGTAAGACAGATGTGAAATGCCTGGGCTCAACCTTGGAATTGCATTTGTGACTGCGAAGCTAGAGTGTGTCAGAGGGAGATAGAATTCCACATGTAGCAGTGAAATGCGTAGATGTGGAGGAATACCGATGGCGAAGGCAGTCTCCTGGGATAACACTGACGCTC…	425	47.06
SV143	d__Bacteria; p__Bacteroidota; c__Bacteroidia; o__Flavobacteriales; f__Weeksellaceae; g__Chryseobacterium	0	0	0	0	0	0	0	0	0	0	6	0.00969258	0	0	0	0	0	0		TGAGGAATATTGGACAATGGGTTAACGCCTGATCCAGCCATCCCGCGTGTAGGAAGACGGCCCTATGGGTTGTAAACTACTTTTATATGGGGATAAACCTAGATACGTGTATCTAGCTGAAGGTACCATATGAATAAGCACCGGCTAACTCCGTGCCAGCAGCCGCGGTAATACGGAGGGTGCAAGCGTTATCCGGATTTATTGGGTTTAAAGGGTCCGTAGGCGGGCTGATAAGTCAGCGGTGAAATCTCATAGCTTAACTATGAAACTGCCGTTGATACTGTTAGTCTTGAGTAAGGTAGAAGTGGCTGGAATAAGTAGTGTAGCGGTGAAATGCATAGATATTACTTAGAACACCAATTGCGAAGGCAGGTCACTATGTCTTAACTGACGCTGATG…	422	46.92
SV144	d__Bacteria; p__Proteobacteria; c__Gammaproteobacteria; o__Enterobacterales; f__Morganellaceae; g__endosymbionts	0	0	0	0	0	0	0	0	0	0	0	0	6	0.00772489	0	0	0	0		TGGGGAATATTGCACAATGGGCGAAAGCCTGATGCAGCTATGCCGCGTGTGTGAAGAAGGCCTTAGGGTTGTAAAACACTTTCAGTGGGAAAGAAAAACATTAATTTAATATATTAATAATTGACGTTACCTTCAAAAGAAGCACCGGCTAACTCCGTGCCAGCAGCCGCGGTAATACGGGGGGTGCTAGCGTTAATCAGAATTACTGGGCGTAAAGAGTACGTAGGTGGTATATTAAGTCAGATGTGAAATCCCTAAGCTTAACTTAGGAACTGCATTTGAAACTAATAAACTAGAGTTTTGTAGAGGGGGGTAGAATTCCAGGTGTAGCAGTGAAATGCGCAGATATTTGGAGGAATACCAGTGGCGAAGGCGACCCCCTGGGCAAAAACTGACACT…	426	44.6
SV145	Unassigned	6	0.0125107	0	0	0	0	0	0	0	0	0	0	0	0	0	0	0	0		CGGCCGCTGTGGTCTTATTTTGAGAAGGAACGGCCTCTTTTGAGTTAATGGTTCGAGATACAATTTTTTTTTGTACTACATAATTTGATTATAATCAAAAATAATGGGGGTATAATTCGATACTTTTTTTGGTATCTTGAACTTTTTGGGCCGTGGCCCCAAATCTAGGGTGGCCGGACCAACTTTTTATTTCTTTACGTAAATAGTTTGTGTGACCTATCAAATCACAATGCTTTTCAACGAAGAATCTGATTCTGATGTTAAAAAATTAATAACTTTTTGACAATTCCTCTGCTATTTCAAAT	305	34.1
SV146	d__Bacteria; p__Proteobacteria; c__Gammaproteobacteria; o__Enterobacterales; f__Morganellaceae; g__Arsenophonus	6	0.0125107	0	0	0	0	0	0	0	0	0	0	0	0	0	0	0	0		CGTTAATCGGAATTACTGGGCGTAAAGGGCAAGCAGGCGGTTAATTAAGTTGGATGTGAAATCCCCGGGCTTAACCTGGGAATGGCATTCAAGACTGGTTAGCTAGAGTCTTGTAGAGGGGGGTAGAATTCCATGTGTAGCGGTGAAATGCGTAGAGATGTGGAGGAATACCGGTGGCGAAGGCGGCCCCCTGGACAAAGACTGACGCTCATGTGCGAAAGCGTGGGGAGCAAACA	236	52.12
SV147	d__Bacteria; p__Proteobacteria; c__Gammaproteobacteria; o__Enterobacterales; f__Morganellaceae	0	0	0	0	0	0	0	0	0	0	0	0	0	0	6	0.00982576	0	0		TGGGGAATATTGCACAATGGGGGAAACCCTGATGCAGCTATGCCGCGTGTGTGAAGAAGGCCTTCGGGTTGTAAAGCACTTTCGACGGGGAAGAAATTGATAATCCTAATAATATTATTAACTGACGTTATCCGTTAAAGAAGCACCGGCTAACTCCGTGCCAGCAGCCGCGGTAATACGGGGGGTGCAAGCGTTAATCGGAATTACTGGGCGTAAAGGGTACGTAGGCGGTTTGATAAGTCAGATGTGAAATCCCTGGGCTTAACCTAGGAACTGCATTTGAAACTATTAGACTAGAGTATCGTAGAGGGAGGCGGAATTCCAGGTGTAGCGGTGAAATGCGTAGAGATCTGGAGGAACACCAGTGGCGAAGGCGGCCTCCTGGACGAATACTGACGC…	427	49.41
SV148	d__Bacteria; p__Actinobacteriota; c__Actinobacteria; o__Micrococcales; f__Micrococcaceae; g__Micrococcus	0	0	0	0	0	0	5	0.00890726	0	0	0	0	0	0	0	0	0	0		TGGGGAATATTGCACAATGGGCGAAAGCCTGATGCAGCGACGCCGCGTGAGGGATGACGGCCTTCGGGTTGTAAACCTCTTTCAGTAGGGAAGAAGCGAAAGTGACGGTACCTGCAGAAGAAGCACCGGCTAACTACGTGCCAGCAGCCGCGGTAATACGTAGGGTGCGAGCGTTATCCGGAATTATTGGGCGTAAAGAGCTCGTAGGCGGTTTGTCGCGTCTGTCGTGAAAGTCCGGGGCTTAACCCCGGATCTGCGGTGGGTACGGGCAGACTAGAGTGCAGTAGGGGAGACTGGAATTCCTGGTGTAGCGGTGGAATGCGCAGATATCAGGAGGAACACCGATGGCGAAGGCAGGTCTCTGGGCTGTAACTGACGCTGAGGAGCGAAAGCATGGGG…	407	57
SV149	d__Bacteria; p__Cyanobacteria; c__Cyanobacteriia; o__Cyanobacteriales; f__Nostocaceae; g__Calothrix_PCC-6303	0	0	0	0	0	0	5	0.00890726	0	0	0	0	0	0	0	0	0	0		TGGGGAATTTTCCGCAATGGGCGAAAGCCTGACGGAGCAATACCGCGTGAGGGACGAAGGCTTTTGGGTCGTAAACCTCTTTTCTCAAGGAAGATTATGACGGTACTTGAGGAATAAGCATCGGCTAACTCTGTGCCAGCAGCCGCGGTAATACAGAGGATGCAAGCGTTATCCGGAATGATTGGGCGTAAAGCGTCCGCAGGTGGTTTTGTAAGTCTGCTGTTAAAGCGTGTGGCTTAACCACATAAGGGCAGTGGAAACTATAAGACTAGAGTATGTTAGGGGTAGAGGGAATTCCCAGTGTAGCGGTGAAATGCGTAGAGATTGGGAAGAACACCGGTGGCGAAAGCGCTCTGCTAGGACAATACTGACACTGAGGGACGAAAGCTAGGGGAGCGA…	402	50.5
SV150	Unassigned	0	0	0	0	0	0	0	0	5	0.00848882	0	0	0	0	0	0	0	0		AAGCGGTAGAGCGCCCGACTGGTGAACAGAGGGGCGTGGGTTCGAACCCTGGCCGACCCGTGTGTGTTTTTCCTCGTTAACCTCTCCCCAAAAAATTAGGCAATGGCCTCCCAAAAAAAAAAGCCACGAGCATTCCATTCTCTTTCTCAGTTCTATTTAGAAGTCCGACCATCTCGTATCGACTGATTCAACTCGTTCCAATCTCCTTTCTTCCAGTGCAGCATTCAATAAATAAAAACAAAAACGATCGAAATGTCAAACTTGCAAATGTCAACTTCACACCTTTGACGTTGTTCAAGCTGATATTTTCAAACTCTACCACTCTCACCCCATCCTTCATGTTTTAAAAGGTTTCTTTGCGAGTAGAGGAT	371	43.94
SV151	d__Bacteria; p__Cyanobacteria; c__Cyanobacteriia; o__Cyanobacteriales; f__Chroococcidiopsaceae; g__uncultured	0	0	0	0	0	0	0	0	5	0.00848882	0	0	0	0	0	0	0	0		TGGGGAATTTTCCGCAATGGGCGAAAGCCTGACGGAGCAATACCGCGTGAGGGAGGAAGGCTCTTGGGTCGTAAACCTCTTTTCTCAGGGAAGAACAAAATGACGGTACCTGAGGAATAAGCATCGGCTAACTCCGTGCCAGCAGCCGCGGTAATACGGAGGATGCAAGCGTTATCCGGAATGATTGGGCGTAAAGCGTCCGCAGGTGGCAGTGTAAGTCTGCTGTCAAAGGTCAGGGCTTAACTCTGAACAGGCAGTGGAAACTACACAGCTAGAGTGCGGTGGGGGCAGAGGGAATTCCCAGTGTAGCGGTGAAATGCGTAGAGATTGGGAAGAACACCGGTGGCGAAAGCGCTCTGCTAGGCCGTAACTGACACTCATGGACGAAAGCTAGGGGAG…	405	54.32
SV152	d__Bacteria; p__Bacteroidota; c__Bacteroidia; o__Flavobacteriales; f__Flavobacteriaceae; g__Flavobacterium	0	0	0	0	0	0	0	0	5	0.00848882	0	0	0	0	0	0	0	0		TGAGGAATATTGGACAATGGGCGCAAGCCTGATCCAGCCATGCCGCGTGCAGGATGAAGCATCTATGGTGTGTAAACTGCTTTTATACAGGAAGAAACCCTGGCTCGTGAGCCAGATTGACGGTACTGTAGGAATAAGGATCGGCTAACTCCGTGCCAGCAGCCGCGGTAATACGGAGGATCCAAGCGTTATCCGGAATCATTGGGTTTAAAGGGTCCGTAGGCGGTTTTATAAGTCAGTGGTGAAATCCGGTAGCTCAACTATCGAACTGCCATTGATACTGTAGAACTTGAATTATTGTGAAGTAACTAGAATATGTAGTGTAGCGGTGAAATGCTTAGATATTACATGGAATACCAATTGCGAAGGCAGGTTACTAACAATATATTGACGCTGATG…	422	46.21
SV153	Unassigned	0	0	0	0	0	0	0	0	5	0.00848882	0	0	0	0	0	0	0	0		ACTTCTGGGGAGGGGGAGTCCCGATGCAGAGGATGCGGACGGCGGATCATCATACACAGAGGTAAGTGAATTTTTCTTAAGAAAAAGTGTCCATTTTATAATTTCTTTCCACCCAATTACCATTCAAGCTGAGCAGTACTGGCTTGCATGGTTATTTGATTCCCGGCACATTGGACATAATCGGTATAGAGCAGAGACAGAATATTTCTTTAAAAAAGAAAGTCCGTTCAACTTTTGTCGATAGTGTAATGTGCTTGTACGTATTATGATAC	272	40.81
SV154	d__Bacteria; p__Planctomycetota; c__Planctomycetes; o__Isosphaerales; f__Isosphaeraceae; g__uncultured	0	0	0	0	0	0	0	0	0	0	5	0.00807715	0	0	0	0	0	0		TCGAGAATCTTCGGCAATGGGCGCAAGCCTGACCGAGCGACGCCGCGTGGAGGACGAAGGCCTTCGGGTTGTAAACTCCTGTCGAGGGGAAGGAAGGGGCCCTCGGGCCCTTGACCGCTCCCTGGAGGAAGCACGGGCTAAGTTCGTGCCAGCAGCCGCGGTAAGACGAACCGTGCGAACGTTATTCGGAATCACTGGGCTTAAAGCGCGTGTAGGCGGGTGGGCGCGTCGGCCGCTGAAATCCCCCGGCTCAACCGGGGAAGGGGCGCCGAGACGGCCGGCCTGGAGCGACGTAGGGGGAACTGGAACTTCCGGTGGAGCGGTGAAATGCGTTGAGATCGGAAGGAACGCCCGTGGCGAAAGCGAGTTCCTGGACGTCGGCTGACGCTGAGACGCGAA…	416	64.9
SV155	d__Bacteria; p__Bacteroidota; c__Bacteroidia; o__Flavobacteriales; f__Weeksellaceae; g__Empedobacter	0	0	0	0	0	0	0	0	0	0	5	0.00807715	0	0	0	0	0	0		TGAGGAATATTGGACAATGGGTGGAAGCCTGATCCAGCCATCCCGCGTGTAGGATGACGGCCTTATGGGTTGTAAACTACTTTTATCTGGGGATAAACCTACTTACGTGTAAGTAGCTGAAGGTACCAGAAGAATAAGCACCGGCTAACTCCGTGCCAGCAGCCGCGGTAATACGGAGGGTGCAAGCGTTATCCGGATTTATTGGGTTTAAAGGGTCCGTAGGCGGATTAATCAGTCAGTGGTGAAATCTCATAGCTTAACTATGAAACTGCCATTGATACTGTTAGTCTTGAGTGATGTTGAAGTTGCTGGAATGTGTAGTGTAGCGGTGAAATGCTTAGATATTACGCAGAACACCAATTGCGAAGGCAGGTGACTAAACATTAACTGACGCTGATG…	422	46.68
SV156	Unassigned	0	0	0	0	0	0	0	0	0	0	5	0.00807715	0	0	0	0	0	0		AGCGGTAGCGCTCCTGCCTTTCAACCCCGAGGTCGCGGGTTCAATTCCCGCCCGAGGAAGATTTTTCTCAAAAAAAAATTCCCAGAACGGCTGGCTGTCTTCTTTCCCATCTCTCTTCTTTCTTCGCTTTCTCGGGACGAAAGACCTAAAAAAAAAGTCCCTCCATCAATCCTAAAAAAATTCAAAATCGATGGAGCCACTAGTTGTATTTGCATACAGAGCTGAAAAGTTCCAACTCCGCCA	243	46.09
SV157	d__Bacteria; p__Firmicutes; c__Bacilli; o__Staphylococcales; f__Gemellaceae; g__Gemella	0	0	0	0	0	0	0	0	0	0	0	0	5	0.00643741	0	0	0	0		TAGGGAATCTTCCGCAATGGGCGAAAGCCTGACGGAGCAACGCCGCGTGAGTGAAGAAGGATTTCGGTTCGTAAAGCTCTGTTGTTAGGGAAGAATGATTGTGTAGTAACTATACACAGTAGAGACGGTACCTAACCAGAAAGCCACGGCTAACTACGTGCCAGCAGCCGCGGTAATACGTAGGTGGCAAGCGTTGTCCGGAATTATTGGGCGTAAAGCGCGCGCAGGTGGTTTAATAAGTCTGATGTGAAAGCCCACGGCTCAACCGTGGAGGGTCATTGGAAACTGTTAAACTTGAGTGCAGGAGAGAAAAGTGGAATTCCTAGTGTAGCGGTGAAATGCGTAGAGATTAGGAGGAACACCAGTGGCGAAGGCGGCTTTTTGGCCTGTAACTGACAC…	427	51.05
SV158	Unassigned	5	0.0104256	0	0	0	0	0	0	0	0	0	0	0	0	0	0	0	0		TGTCCTATTTCAAGAAGAAACGGCCTGTTCTGAGTTAACGGTTCAAGAAGAAACGTTCTGTTCTGAGTTAATGGTTCAAGAAGAAACGGCCTGTTTTGCATTAACGCCTGGAATCATTAGGCGAGGTTAACGCTAGAGCCAGTAGGTGATCTTAATATTAGAACCACTAGGCGAGGTTAATACTAGAGCCACTAGGCGAGGTTAATACTAGAGCCACTAGGTGAGGTTAATGCTTGTGCCAGTAGGCGAGGTTAATACTAGAACCACTAGGCGAGTTTAATGGCTGAGGTATTTTCTATCTAAATATAAATACTTACTGTCACTTTCGAAGTCT	334	41.62
SV159	d__Bacteria; p__Proteobacteria; c__Gammaproteobacteria; o__Burkholderiales; f__Alcaligenaceae; g__Alcaligenes	5	0.0104256	0	0	0	0	0	0	0	0	0	0	0	0	0	0	0	0		TGGGGAATTTTGGACAATGGGGGAAACCCTGATCCAGCCATCCCGCGTGTATGATGAAGGCCTTCGGGTTGTAAAGTACTTTTGGCAGAGAAGAAAAGGTATCCCCTAATACGGGATACTGCTGACGGTATCTGCAGAATAAGCACCGGCTAACTACGTGCCAGCAGCCGCGGTAATACATAGGGTGCAAGCGTTAATCGGAATTACTGGGCGTAAAGCGTGTGTAGGCGGTTCGGAAAGAAAGATGTGAAATCCCAGGGCTCAACCTTGGAACTGCATTTTTAACTGCCGAGCTAGAGTATGTCAGAGGGGGGTAGAATTCCACGTGTAGCAGTGAAATGCGTAGATATGTGGAGGAATACCGATGGCGAAGGCAGCCCCCTGGGATAATACTGACGC…	427	50.59
SV160	d__Bacteria; p__Proteobacteria; c__Gammaproteobacteria; o__Pseudomonadales; f__Moraxellaceae; g__Acinetobacter	0	0	0	0	5	0.00839447	0	0	0	0	0	0	0	0	0	0	0	0		TGGGGAATATTGGACAATGGGGGGAACCCTGATCCAGCCATGCCGCGTGTGTGAAGAAGGCCTTATGGTTGTAAAGCACTTTAAGCGAGGAGGAGGCTCTCTTGGTTAATACCCAAGATGAGTGGACGTTACTCGCAGAATAAGCACCGGCTAACTCTGTGCCAGCAGCCGCGGTAATACAGAGGGTGCGAGCGTTAATCGGATTTACTGGGCGTAAAGCGTGCGTAGGCGGCTTTTTAAGTCGGATGTGAAATCCCCGAGCTTAACTTGGGAATTGCATTCGATACTGGGAAGCTAGAGTATGGGAGAGGATGGTAGAATTCCAGGTGTAGCGGTGAAATGCGTAGAGATCTGGAGGAATACCGATGGCGAAGGCAGCCATCTGGCCTAATACTGACG…	428	51.4
SV161	d__Bacteria; p__Firmicutes; c__Clostridia; o__Clostridia; f__Hungateiclostridiaceae; g__uncultured	0	0	4	0.00805202	0	0	0	0	0	0	0	0	0	0	0	0	0	0		TGGGGAATATTGCGCAATGGGGGAAACCCTGACGCAGCGACGCCGCGTGAAGGAAGAAGGTCTTCGGATTGTAAACTTCTTTGGTCGGGGACGAAAAAAATGACGGTACCCGATAAAAAAGCCACGGCTAACTACGTGCCAGCAGCCGCGGTAATACGTAGGTGGCAAGCGTTGTCCGGAATTACTGGGTGTAAAGGGCGTGTAGGCGGGGATGCAAGTCAGATGTGAAACCCCACAGCTTAACTGTGGGCTTGCATCTGAAACTGTATTTCTTGAGTGTTGGAGAGGGAAGTGGAATTCCTAGTGTAGCGGTGAAATGCGTAGAGATTAGGAGGAACACCAGTGGCGAAGGCGACTTCCTGGCCAACAACTGACGCTGAGGCGCGAAAGCGTGGGGAG…	405	52.84
SV162	d__Bacteria; p__Bacteroidota; c__Bacteroidia; o__Flavobacteriales; f__Weeksellaceae; g__Chryseobacterium	0	0	4	0.00805202	0	0	0	0	0	0	0	0	0	0	0	0	0	0		TGAGGAATATTGGACAATGGGTTAGCGCCTGATCCAGCCATCCCGCGTGAAGGACGACGGCCCTATGGGTTGTAAACTTCTTTTGTATAGGGATAAACCTACTCTCGTGAGAGTAGCTGAAGGTACTATACGAATAAGCACCGGCTAACTCCGTGCCAGCAGCCGCGGTAATACGGAGGGTGCAAGCGTTATCCGGATTTATTGGGTTTAAAGGGTCCGTAGGCGGATCTGTAAGTCAGTGGTGAAATCTCACAGCTTAACTGTGAAACTGCCATTGATACTGCAGGTCTTGAGTGTTATTGAAGTAGCTGGAATAAGTAGTGTAGCGGTGAAATGCATAGATATTACTTAGAACACCAATTGCGAAGGCAGGTTACTAAGCAACAACTGACGCTGATG…	422	47.63
SV163	d__Bacteria; p__Proteobacteria; c__Alphaproteobacteria; o__Rhizobiales; f__Beijerinckiaceae; g__Methylobacterium-Methylorubrum	0	0	2	0.00402601	0	0	0	0	0	0	2	0.00323086	0	0	0	0	0	0		TGGGGAATATTGGACAATGGGCGCAAGCCTGATCCAGCCATGCCGCGTGAGTGATGAAGGCCTTAGGGTTGTAAAGCTCTTTTGTCCGGGACGATAATGACGGTACCGGAAGAATAAGCCCCGGCTAACTTCGTGCCAGCAGCCGCGGTAATACGAAGGGGGCTAGCGTTGCTCGGAATCACTGGGCGTAAAGGGCGCGTAGGCGGCCGATTAAGTCGGGGGTGAAAGCCTGTGGCTCAACCACAGAATTGCCTTCGATACTGGTTGGCTTGAGACCGGAAGAGGACAGCGGAACTGCGAGTGTAGAGGTGAAATTCGTAGATATTCGCAAGAACACCAGTGGCGAAGGCGGCTGTCTGGTCCGGTTCTGACGCTGAGGCGCGAAAGCGTGGGGAGCAA…	402	56.47
SV164	Unassigned	0	0	0	0	0	0	0	0	4	0.00679106	0	0	0	0	0	0	0	0		TGCGTACTTGACGGGCAGTGACGAGGCGCCGAGTCAGAATCACGGGAAGCAGACGGGTCTGCCTGGTGGTGAGTTGATGGTTTGCTCTTTTTCTTTCTAATATTTTCATTTGTTTCATGGCCAAACATACAATAAGGATTAGATACAAAGGGTATTAAGTAGCTACGTATTATTCTTAAATAGTAACAATGGAAGTGATCGTGATTTACAAGAAAGCATGACGTGTGGTCAGTT	234	41.45
SV165	d__Bacteria; p__Deinococcota; c__Deinococci; o__Deinococcales; f__Deinococcaceae; g__Deinococcus	0	0	0	0	0	0	0	0	4	0.00679106	0	0	0	0	0	0	0	0		TTAGGAATCTTCCACAATGGGCGAAAGCCTGATGGAGCGACGCCGCGTGAGGGATGAAGGTTTTCGGATCGTAAACCTCTGAATCTGGGACGAAAGACGCGACAAGCGGGATGACGGTACCAGAGTAATAGCACCGGCTAACTCCGTGCCAGCAGCCGCGGTAATACGGAGGGTGCAAGCGTTACCCGGAATCACTGGGCGTAAAGGGCGTGTAGGCGGAAACTTAAGTCTGGTTTTAAAGACCGGGGCTCAACCTCGGGAGTGGACTGGATACTGGGTTTCTTGATCTCTGGAGAGGTAACCGGAATTCCTGGTGTAGCGGTGGAATGCGTAGATACCAGGAGGAACACCAATGGCGAAGGCAGGTTACTGGACAGAAGATGACGCTGAGGCGCGAAA…	415	55.18
SV166	d__Bacteria; p__Proteobacteria; c__Gammaproteobacteria; o__Enterobacterales; f__Erwiniaceae; g__Pantoea	0	0	0	0	0	0	0	0	4	0.00679106	0	0	0	0	0	0	0	0		TGGGGAATATTGCACAATGGGCGCAAGCCTGATGCAGCCATGCCGCGTGTATGAAGAAGGCCTTCGGGTTGTAAAGTACTTTCAGCGGGGAGGAAGGCGGTGCGGTTAATAACCGCATCGATTGACGTTACCCGCAGAAGAAGCACCGGCTAACTCCGTGCCAGCAGCCGCGGTAATACGGAGGGTGCAAGCGTTAATCGGAATTACTGGGCGTAAAGCGCACGCAGGCGGTCTGTTAAGTCAGATGTGAAATCCCCGGGCTTAACCTGGGAACTGCATTTGAAACTGGCAGGCTTGAGTCTTGTAGAGGGGGGTAGAATTCCAGGTGTAGCGGTGAAATGCGTAGAGATCTGGAGGAATACCGGTGGCGAAGGCGGCCCCCTGGACAAAGACTGACGC…	427	55.5
SV167	d__Bacteria; p__Firmicutes; c__Bacilli; o__Paenibacillales; f__Paenibacillaceae; g__Paenibacillus	0	0	0	0	0	0	0	0	0	0	4	0.00646172	0	0	0	0	0	0		TAGGGAATCTTCCGCAATGGACGAAAGTCTGACGGAGCAACGCCGCGTGAGTGATGAAGGTTTTCGGATCGTAAAGCTCTGTTGCCAGGGAAGAACGTCCGTTAGAGTAACTGCTAACGGAGTGACGGTACCTGAGAAGAAAGCCCCGGCTAACTACGTGCCAGCAGCCGCGGTAATACGTAGGGGGCGAGCGTTGTCCGGAATTATTGGGCGTAAAGCGCGCGCAGGCGGCTGTTTAAGTCTGGTGTTTAATCCTGGGGCTCAACCCCGGGTCGCACTGGAAACTGGACGGCTTGAGTGCAGAAGAGGAGAGTGGAATTCCACGTGTAGCGGTGAAATGCGTAGAGATGTGGAGGAACACCAGTGGCGAAGGCGACTCTCTGGGCTGTAACTGACGCT…	426	56.1
SV168	d__Bacteria; p__Proteobacteria; c__Gammaproteobacteria; o__Gammaproteobacteria_Incertae_Sedis; f__Unknown_Family; g__Candidatus_Carsonella	0	0	0	0	0	0	0	0	0	0	0	0	4	0.00514993	0	0	0	0		TGGGGAATATTGGACAATGAGCGATAGCTTGATCCAGCTATGTCGCGTGTGTGAAGAAGGCCTTAGGGTTGTAAAACACTTTCAATAATGTAAGAAGAAAAAAAAATTAAATAAATTTTTTTTTTTGACGATAATTATAAAAGAAGCACCGGCTAACTTCGTGCCAGCAGCCGCGGTAATACGAGGGGTGCAAGCGTTAATCGAAATTATTGGGCGTAAAGGGTGTGTAGGTTGTTTTTAAAAGTTAATTGTTAAATTTATTAAAGTAATTTAATAAAGCAATTAATACTAATTAACTTGAGTATAAAAGAAGAAATTAGAATTTCGGGAGTAGCAGTGAAATGCTTAGATATCTGAAAGAATACTAGTGGCGAAGGCGTTTTTCTATTTTAATACTGA…	430	34.42
SV169	d__Bacteria; p__Proteobacteria; c__Gammaproteobacteria; o__Pseudomonadales; f__Pseudomonadaceae; g__Pseudomonas	0	0	0	0	0	0	0	0	0	0	0	0	4	0.00514993	0	0	0	0		TGGGGAATATTGGACAATGGGCGAAAGCCTGATCCAGCCATGCCGCGTGTGTGAAGAAGGTCTTCGGATTGTAAAGCACTTTAAGTTGGGAGGAAGGGCAGTAAGCGAATACCTTGCTGTTTTGACGTTACCGACAGAATAAGCACCGGCTAACTCTGTGCCAGCAGCCGCGGTAATACAGAGGGTGCAAGCGTTAATCGGAATTACTGGGCGTAAAGCGCGCGTAGGTGGTTCGTTAAGTTGGATGTGAAATCCCCGGGCTCAACCTGGGAACTGCATTCAAAACTGACGAGCTAGAGTATGGTAGAGGGTGGTGGAATTTCCTGTGTAGCGGTGAAATGCGTAGATATAGGAAGGAACACCAGTGGCGAAGGCGACCACCTGGACTGATACTGACAC…	427	51.52
SV170	Unassigned	0	0	0	0	0	0	0	0	0	0	0	0	4	0.00514993	0	0	0	0		ATGCTTGGAGGATAGGTACTATGGCGAGCGAGCAGCGAGGGCGTACGGGGAGATCTACGATGTGAGGCCGGTGAATGCATTCTAGGGGGACGACTCTCGGCGGAGCGGGGAATGGGTAGGCAGGACCAGTGCCAGCATGACCAGTGATGGCTGTAGGGAGAAAAGTTTTGGCCCCGGACCAATGTGGCCTACAGATTCCGGAGTAGAGTTTTGCCAGAAGGTGATCTGACAGAACTCCACCCC	243	57.61
SV171	d__Bacteria; p__Actinobacteriota; c__Actinobacteria; o__Micrococcales; f__Micrococcaceae; g__Rothia	0	0	0	0	0	0	0	0	0	0	0	0	4	0.00514993	0	0	0	0		TGGGGAATATTGCACAATGGGCGCAAGCCTGATGCAGCGACGCCGCGTGAGGGATGACGGCCTTCGGGTTGTAAACCTCTGTTAGCATCGAAGAAGCGAAAGTGACGGTAGGTGCAGAGAAAGCGCCGGCTAACTACGTGCCAGCAGCCGCGGTAATACGTAGGGCGCGAGCGTTGTCCGGAATTATTGGGCGTAAAGAGCTTGTAGGCGGTTGGTCGCGTCTGCTGTGAAAGGCCGGGGCTTAACTCCGGTTTTGCAGTGGGTACGGGCTAACTAGAGTGCAGTAGGGGAGACTGGAATTCCTGGTGTAGCGGTGGAATGCACAGATATCAGGAGGAACACCGATGGCGAAGGCAGGTCTCTGGGCTGTAACTGACGCTGAGAAGCGAAAGCATGGGG…	407	56.76
SV172	d__Bacteria; p__Actinobacteriota; c__Actinobacteria; o__Propionibacteriales; f__Propionibacteriaceae; g__Cutibacterium	0	0	0	0	0	0	0	0	0	0	0	0	4	0.00514993	0	0	0	0		TGGGGAATATTGCACAATGGGCGGAAGCCTGATGCAGCAACGCCGCGTGCGGGATGACGGCCTTCGGGTTGTAAACCGCTTTCGCCTGTGACGAAGCGTGAGTGACGGTAATGGGTAAAGAAGCACCGGCTAACTACGTGCCAGCAGCCGCGGTGATACGTAGGGTGCGAGCGTTGTCCGGATTTATTGGGCGTAAAGGGCTCGTAGGTGGTTGATCGCGTCGGAAGTGTAATCTTGGGGCTTAACCCTGAGCGTGCTTTCGATACGGGTTGACTTGAGGAAGGTAGGGGAGAATGGAATTCCTGGTGGAGCGGTGGAATGCGCAGATATCAGGAGGAACACCAGTGGCGAAGGCGGTTCTCTGGGCCTTTCCTGACGCTGAGGAGCGAAAGCGTGGGG…	407	57.25
SV173	d__Bacteria; p__Firmicutes; c__Bacilli; o__Staphylococcales; f__Staphylococcaceae; g__Staphylococcus	0	0	0	0	0	0	0	0	0	0	0	0	4	0.00514993	0	0	0	0		TAGGGAATCTTCCGCAATGGGCGAAAGCCTGACGGAGCAACGCCGCGTGAGTGAAGAAGGTCTTCGGATCGTAAAACTCTGTTATTAGGGAAGAACAAATGTGTAAGTAACTATGCACGTCTTGACGGTACCTAATCAGAAAGCCACGGCTAACTACGTGCCAGCAGCCGCGGTAATACGTAGGTGGCAAGCGTTATCCGGAATTATTGGGCGTAAAGCGCGCGTAGGCGGTTTTTTAAGTCTGATGTGAAAGCCCACGGCTCAACCGTGGAGGGTCATTGGAAACTGGAAAACTTGAGTGCAGAAGAGGAAAGTGGAATTCCATGTGTAGCGGTGAAATGCGCAGAGATATGGAGGAACACCAGTGGCGAAGGCGACTTTCTGGTCTGTAACTGACGC…	427	50.35
SV174	d__Bacteria; p__Firmicutes; c__Negativicutes; o__Veillonellales-Selenomonadales; f__Selenomonadaceae; g__Centipeda	0	0	0	0	0	0	0	0	0	0	0	0	4	0.00514993	0	0	0	0		TGGGGAATCTTCCGCAATGGGCGCAAGCCTGACGGAGCAACGCCGCGTGAGTGAAGAAGGTCTTCGGATCGTAAAGCTCTGTTGATGGGGACGAACGTGCGAAGGGTGAATAATCCTTTGTAATGACGGTACCTATCGAGGAAGCCACGGCTAACTACGTGCCAGCAGCCGCGGTAATACGTAGGTGGCGAGCGTTGTCCGGAATCATTGGGCGTAAAGGGAGCGCAGGCGGGCATGTAAGTCTTTCTTAAAAGTTCGGGGCTCAACCCCGTGATGGGAAAGAAACTACATGTCTTGAGTACAGGAGAGGAAAGCGGAATTCCCAGTGTAGCGGTGAAATGCGTAGATATTGGGAGGAACACCAGTGGCGAAGGCGGCTTTCTGGACTGCAACTGACGC…	427	54.8
SV175	d__Bacteria; p__Firmicutes; c__Bacilli; o__Lactobacillales; f__Streptococcaceae; g__Streptococcus	0	0	0	0	0	0	0	0	0	0	0	0	4	0.00514993	0	0	0	0		TAGGGAATCTTCGGCAATGGGGGGAACCCTGACCGAGCAACGCCGCGTGAGTGAAGAAGGTTTTCGGATCGTAAAGCTCTGTTGTAAGAGAAGAACGGGTGTGAGAGTGGAAAGTTCACACTGTGACGGTATCTTACCAGAAAGGGACGGCTAACTACGTGCCAGCAGCCGCGGTAATACGTAGGTCCCGAGCGTTGTCCGGATTTATTGGGCGTAAAGCGAGCGCAGGCGGTTAGATAAGTCTGAAGTTAAAGGCTGTGGCTTAACCATAGTACGCTTTGGAAACTGTTTAACTTGAGTGCAAGAGGGGAGAGTGGAATTCCATGTGTAGCGGTGAAATGCGTAGATATATGGAGGAACACCGGTGGCGAAAGCGGCTCTCTGGCTTGTAACTGACGC…	427	51.76
SV176	d__Bacteria; p__Firmicutes; c__Bacilli; o__Lactobacillales; f__Streptococcaceae; g__Streptococcus	0	0	0	0	0	0	0	0	0	0	0	0	4	0.00514993	0	0	0	0		TAGGGAATCTTCGGCAATGGGGGGAACCCTGACCGAGCAACGCCGCGTGAGTGAAGAAGGTTTTCGGATCGTAAAGCTCTGTTGTTAAGGAAGAACGTGTGTGAGAGTGGAAAGTTCACACAGTGACGGTACTTAACCAGAAAGGGACGGCTAACTACGTGCCAGCAGCCGCGGTAATACGTAGGTCCCGAGCGTTGTCCGGATTTATTGGGCGTAAAGCGAGCGCAGGCGGTTAGATAAGTCTGAAGTGAAAGGCAGTGGCTCAACCATTGTAGGCTTTGGAAACTGTTTAACTTGAGTGCAGAAGGGGAGAGTGGAATTCCATGTGTAGCGGTGAAATGCGTAGATATATGGAGGAACACCGGTGGCGAAAGCGGCTCTCTGGTCTGTAACTGACGC…	427	52.22
SV177	d__Bacteria; p__Proteobacteria; c__Alphaproteobacteria; o__Rhizobiales; f__Beijerinckiaceae; g__Methylobacterium-Methylorubrum	4	0.00834046	0	0	0	0	0	0	0	0	0	0	0	0	0	0	0	0		TGGGGAATATTGGACAATGGGCGCAAGCCTGATCCAGCCATGCCGCGTGAGTGATGAAGGCCTTAGGGTTGTAAAGCTCTTTTATCCGGGACGATAATGACGGTACCGGAGGAATAAGCCCCGGCTAACTTCGTGCCAGCAGCCGCGGTAATACGAAGGGGGCTAGCGTTGCTCGGAATCACTGGGCGTAAAGGGCGCGTAGGCGGTCTTTTAAGTCGGGGGTGAAAGCCTGTGGCTCAACCACAGAATTGCCTTCGATACTGGGAGACTTGAGTTCGGAAGAGGTTGGTGGAACTGCGAGTGTAGAGGTGAAATTCGTAGATATTCGCAAGAACACCGGTGGCGAAGGCGGCCAACTGGTCCGACACTGACGCTGAGGCGCGAAAGCGTGGGGAGCAA…	402	55.72
SV178	Unassigned	0	0	0	0	4	0.00671558	0	0	0	0	0	0	0	0	0	0	0	0		AGTTGAAGCACTCCCAGGATGCTCTCGTGGCCAAGACAAAGATCTATGAGGATCTGATGAAGGGAAAGAAAGCGCTGGACAGTAGTAATCAAGTGCTTGTCAATTTCGATGAAAAACTCAAAGAAAAGTCGGATGCGGATAATGTGGACAGTTACGATGAGGACAGTGATGGCGATTGGACTGAGTTCACGGATGCTTTAGGTGAGTGTTCATTTTATTGTTGTTATTTAGGTACCC	237	43.46
SV179	Unassigned	0	0	3	0.00603901	0	0	0	0	0	0	0	0	0	0	0	0	0	0		GCTGCGATAAGCACTCCAAAGCCAGGTAGGCACCCCAAATACTAAACTGGGTGGGGGAACTTTTAACCGCAAGGAGGTTTTTTTGGAGATGGGGAACTTTTAACCGCAAAGTGGTTTTTTGGGGGGATATCTTTTTACATATGCTTTTACTTATCAATCGATTAAATGTGTTCGCCTGGTAAACAGGCTAGTCCAAGGAGTCGTGCTTCCCCTAAATATTTGACTTCAAATGTTAG	236	42.8
SV180	d__Bacteria; p__Bacteroidota; c__Bacteroidia; o__Bacteroidales; f__Tannerellaceae; g__Parabacteroides	0	0	3	0.00603901	0	0	0	0	0	0	0	0	0	0	0	0	0	0		TGAGGAATATTGGTCAATGGGCGAGAGCCTGAACCAGCCAAGTCGCGTGAAGGATGAAGGATCTATGGTTCGTAAACTTCTTTTATAGGGGAATAAAGTTAGGCACGTGTGCCTATTTGTATGTACCCTACTGAATAAGCATCGGCTAACTCCGTGCCAGCAGCCGCGGTAATACGGAGGATGCGAGCGTTATCCGGATTTATTGGGTTTAAAGGGTGCGTAGGTGGTTGTTTAAGTCAGCGGTGAAAGTTTGTCGCTTAACGATAAAATTGCCGTTGAAACTGGGCGACTTGAGTATACTTGAAGTAGGCGGAATGCGTGGTGTAGCGGTGAAATGCATAGATATCACGCAGAACTCCAATTGCGAAGGCAGCTTACTAAATTATAACTGACACTGAA…	423	46.1
SV181	d__Bacteria; p__Firmicutes; c__Clostridia; o__Peptostreptococcales-Tissierellales; f__Peptostreptococcales-Tissierellales; g__Anaerococcus	0	0	3	0.00603901	0	0	0	0	0	0	0	0	0	0	0	0	0	0		TGGGGAATTTTGCACAATGGGGGAAACCCTGATGCAGCGACGCCGCGTGATTTAGAAGGCCTTCGGGTTGTAAAAATCTTTTGTATGGGAAGAAAATGACAGTACCATACGAATAAGGACCGGCTAATTACGTGCCAGCAGCCGCGGTAATACGTAAGGTCCGAGCGTTGTCCGGAATCATTGGGCGTAAAGGGTACGTAGGCGGATAAGCAAGTTAGAAGTGAAATCCTATAGCTCAACTATAGTAAGCTTTTAAAACTGCTCATCTTGAGGTATGGAAGGGAAAGTGGAATTCCTAGTGTAGCGGTGAAATGCGCAGATATTAGGAGGAATACCGGTGGCGAAGGCGACTTTCTGGCCATAAACTGACGCTGAGGTACGAAAGCGTGGGTAGCAAACA	400	47.5
SV182	d__Bacteria; p__Bacteroidota; c__Bacteroidia; o__Flavobacteriales; f__Weeksellaceae; g__Chryseobacterium	0	0	0	0	0	0	3	0.00534435	0	0	0	0	0	0	0	0	0	0		TGAGGAATATTGGACAATGGGTGAGAGCCTGATCCAGCCATCCCGCGTGAAGGACGACGGCCCTATGGGTTGTAAACTTCTTTTGTATAGGGATAAACCTACTCTCGTGAGAGTAGCTGAAGGTACTATACGAATAAGCACCGGCTAACTCCGTGCCAGCAGCCGCGGTAATACGGAGGGTGCAAGCGTTATCCGGATTTATTGGGTTTAAAGGGTCCGTAGGCGGGCTTGTAAGTCAGTGGTGAAATCTCATAGCTTAACTATGAAACTGCCATTGATACTGCAGGTCTTGAGTAAAGTAGAAGTGGCTGGAATAAGTAGTGTAGCGGTGAAATGCATAGATATTACTTAGAACACCAATTGCGAAGGCAGGTCACTATGTTTTAACTGACGCTGATG…	422	47.39
SV183	d__Bacteria; p__Proteobacteria; c__Gammaproteobacteria; o__Enterobacterales; f__Morganellaceae; g__Morganella	0	0	0	0	0	0	3	0.00534435	0	0	0	0	0	0	0	0	0	0		TGGGGAATATTGCACAATGGGCGCAAGCCTGATGCAGCCATGCCGCGTGTATGAAGAAGGCCTTCGGGTTGTAAAGTACTTTCAGTCAGGAGGAAGGGTGTGAAATTAATACTTTCATGCATTGACGTTACTGACAGAAGAAGCACCGGCTAACTCCGTGCCAGCAGCCGCGGTAATACGGAGGGTGCAAGCGTTAATCGGAATTACTGGGCGTAAAGCGCACGCAGGCGGTTGATTGAGTCAGATGTGAAATCCCCGGGCTTAACCCGGGAATTGCATCTGATACTGGTCAGCTAGAGTCTTGTAGAGGGGGGTAGAATTCCATGTGTAGCGGTGAAATGCGTAGAGATGTGGAGGAATACCGGTGGCGAAGGCGGCCCCCTGGACAAAGACTGACGC…	427	52.93
SV184	d__Eukaryota	0	0	0	0	0	0	0	0	3	0.00509329	0	0	0	0	0	0	0	0		AGACCCTCTGGATATTTACATTGAACACCGTCTTCTATTGGAGCAGAGGAATCACCCTAACCCTCAGGAATTGAGAAATTCTCAGAACAAATACCCACAAGAACTCATGAGACGATTGTGAGTCGCCTTCTCATGAGCATTTTATAATCCTATGATTGTAAATATGTTCATTCATAGTGTATAGAGAGTAACCACTTTCAATCTATAACATATTGTATTCAAAAATACTGGAGTAA	236	36.02
SV185	d__Bacteria; p__Proteobacteria; c__Gammaproteobacteria; o__Enterobacterales; f__Morganellaceae; g__endosymbionts	0	0	0	0	0	0	0	0	0	0	3	0.00484629	0	0	0	0	0	0		TGGGGAATATTGCACAATGGGGGAAACCCTGATGCAGCTATACCGTGTGTGTGATGAAGACCTTTTGGTTGTAAAACACTTTCAGTAAAGAAGAAGTTAATTTATAATAATACTATAATTAATTGACGTTATTTACAAAAGAAGCACCGGCTAACTCCGTGCCAGCAGCCGCGGTAATACGGAGGGTGCAAGCGTTAATCGGAATTATTGGGCGTAAAGTGTATGTAGGTGGTTTATTAAGTCAATTGTGAAATCCTTAAGCTTAACTTAAGAACTGCATTTGAAACTATTAAACTAGAGTTTTGTAGAGGAGGGTAGAATTCCAGGTGTAGCGGTGAAATGCGTAGATATCTGGAGGAATACCAGTGGCGAAGGCGACTCTCTGGACAAAAACTGACA…	428	40.19
SV186	d__Bacteria; p__Proteobacteria; c__Gammaproteobacteria; o__Pseudomonadales; f__Pseudomonadaceae; g__Pseudomonas	0	0	0	0	0	0	0	0	0	0	3	0.00484629	0	0	0	0	0	0		TGGGGAATATTGGACAATGGGCGAAAGCCTGATCCAGCCATGCCGCGTGTGTGAAGAAGGTCTTCGGATTGTAAAGCACTTTAAGTTGGGAGGAAGGGCAGTAAGCGAATACCTTGCTGTTTTGACGTTACCGACAGAATAAGCACCGGCTAACTCTGTGCCAGCAGCCGCGGTAATACAGAGGGTGCAAGCGTTAATCGGAATTACTGGGCGTAAAGCGCGCGTAGGTGGTTTGTTAAGTTGAATGTGAAATCCCCGGGCTCAACCTGGGAACTGCATCCAAAACTGGCAAGCTAGAGTATGGTAGAGGGTAGTGGAATTTCCTGTGTAGCGGTGAAATGCGTAGATATAGGAAGGAACACCAGTGGCGAAGGCGACTACCTGGACTGATACTGACAC…	427	50.82
SV187	Unassigned	0	0	0	0	0	0	0	0	0	0	3	0.00484629	0	0	0	0	0	0		GTGCTACCAAGGTACAAGGATTATTCGGAAAATAATAGAACGCGCCCAGGCACATCGAACCATGCCTGTCGTAAGAAGCGACTAAATTATACCATTTGGCTGATGTCAATAATGACCTTCGATCTTTCTACAAGATCGAAGGTTGTTCAGCCTGTGGTTATACAAAAGATCTTACTAGTCGAAGTGCACCACAAAAAATAAAATCCATGTAATTAAGTACTAGGTGTTGAACCTTAATGATCCGGGTTCGAAGGAATTTTCCGGCTCCGT	270	41.11
SV188	d__Bacteria; p__Proteobacteria; c__Alphaproteobacteria; o__Rickettsiales; f__AB1; g__AB1	0	0	0	0	0	0	0	0	0	0	3	0.00484629	0	0	0	0	0	0		TGGGGAATATTGGACAATGGGGGAAACCCTGATCCAGCAATGCCGCGTGAGTGAAGAAAGCCCTTGGGTTGTAAAGCTCTTTTGGCAGGGACGATGATGACGGTACCTGCAGAAAAAGCCCCGGCAAACTCCGTGCCAGCAGCCGCGGTAAGACGGAGGGGGCTAGCGTTGTTCGGAATTACTGGGCGTAAAGTGCGCGTAGGCGGCTAAATAAGTTAGATGTAAAAGCCCTAGGCTCAACCTGGGAATCGCATTTAATACTGTTTAGCTAGAGGTCGGTAGAGGAAAGTGGAATTCCTAGTGTAGAGGTGGAATTCGTAGATATTAGGAGGAACACCAGAGGCGAAGGCGGCTTTCTGGGCCGATTCTGACGCTGTAGCGCGAAAGCGTGGGGAGCAA…	402	52.49
SV189	d__Bacteria; p__Bacteroidota; c__Bacteroidia; o__Sphingobacteriales; f__Sphingobacteriaceae; g__Sphingobacterium	0	0	0	0	0	0	0	0	0	0	3	0.00484629	0	0	0	0	0	0		TAAGGAATATTGGTCAATGGGCGGAAGCCTGAACCAGCCATGCCGCGTGCAGGAAGACTGCCCTATGGGTTGTAAACTGCTTTTGTCCAGGAATAAACCTAGATACGTGTATCTAGCTGAATGTACTGGAAGAATAAGGATCGGCTAACTCCGTGCCAGCAGCCGCGGTAATACGGAGGATCCGAGCGTTATCCGGATTTATTGGGTTTAAAGGGTGCGTAGGCGGCCTATTAAGTCAGGGGTGAAATACGGTGGCTCAACCATCGCAGTGCCTTTGATACTGATGGGCTTGAATCCATTTGAAGTGGGCGGAATAAGACAAGTAGCGGTGAAATGCATAGATATGTCTTAGAACTCCGATTGCGAAGGCAGCTCACTAAGCTGGTATTGACGCTGATG…	422	49.29
SV190	d__Bacteria; p__Firmicutes; c__Negativicutes; o__Veillonellales-Selenomonadales; f__Veillonellaceae; g__Veillonella	0	0	0	0	0	0	0	0	0	0	0	0	3	0.00386245	0	0	0	0		TGGGGAATCTTCCGCAATGGACGAAAGTCTGACGGAGCAACGCCGCGTGAGTGATGACGGCCTTCGGGTTGTAAAGCTCTGTTAATCGGGACGAATGGTTCTTGTGCGAATAGTGCGAGGATTTGACGGTACCGGAATAGAAAGCCACGGCTAACTACGTGCCAGCAGCCGCGGTAATACGTAGGTGGCAAGCGTTGTCCGGAATTATTGGGCGTAAAGCGCGCGCAGGCGGATTGGTCAGTCTGTCTTAAAAGTTCGGGGCTTAACCCCGTGATGGGATGGAAACTGCCAATCTAGAGTATCGGAGAGGAAAGTGGAATTCCTAGTGTAGCGGTGAAATGCGTAGATATTAGGAAGAACACCAGTGGCGAAGGCGACTTTCTGGACGAAAACTGACGC…	427	53.4
SV191	d__Bacteria; p__Proteobacteria; c__Gammaproteobacteria; o__Burkholderiales; f__Comamonadaceae; g__Delftia	0	0	0	0	0	0	0	0	0	0	0	0	3	0.00386245	0	0	0	0		TGGGGAATTTTGGACAATGGGCGAAAGCCTGATCCAGCAATGCCGCGTGCAGGATGAAGGCCTTCGGGTTGTAAACTGCTTTTGTACGGAACGAAAAAGCTCCTTCTAATACAGGGGGCCCATGACGGTACCGTAAGAATAAGCACCGGCTAACTACGTGCCAGCAGCCGCGGTAATACGTAGGGTGCAAGCGTTAATCGGAATTACTGGGCGTAAAGCGTGCGCAGGCGGTTATGTAAGACAGATGTGAAATCCCCGGGCTCAACCTGGGAACTGCATTTGTGACTGCATGGCTAGAGTACGGTAGAGGGGGATGGAATTCCGCGTGTAGCAGTGAAATGCGTAGATATGCGGAGGAACACCGATGGCGAAGGCAATCCCCTGGACCTGTACTGACGC…	427	53.4
SV192	Unassigned	0	0	0	0	0	0	0	0	0	0	0	0	3	0.00386245	0	0	0	0		ATTGAAGGCATTAGACATTGCAGGGCTAGCGGTAGAGCTCACCATTGTGTTAGCAGGGCTGGCCATGGAGCTAGCCAAGCTAACTGAAGGCTTCACAGGACTAGATGACGGCTTGGACTTTGCCAATGGGTTTCCAAGACCGCTTATCAGACTCTTGGACATTGTAGTGTTCACCGAATTAGGCTCATGGTATGCTTGGGGGACACTTTTCCGAATGTACTTCAGCGGATTAGAAGGCGCCTTCAATGCCCCCATTTGGC	260	50.38
SV193	d__Bacteria; p__Firmicutes; c__Bacilli; o__Lactobacillales; f__Streptococcaceae; g__Streptococcus	0	0	0	0	0	0	0	0	0	0	0	0	3	0.00386245	0	0	0	0		TAGGGAATCTTCGGCAATGGGGGGAACCCTGACCGAGCAACGCCGCGTGAGTGAAGAAGGTTTTCGGATCGTAAAGCTCTGTTGTAAGAGAAGAACGGGTGTGAGAGTGGAAAGTTCACACTGTGACGGTATCTTACCAGAAAGGGACGGCTAACTACGTGCCAGCAGCCGCGGTAATACGTAGGTCCCGAGCGTTGTCCGGATTTATTGGGCGTAAAGCGAGCGCAGGCGGTTTGATAAGTCTGAAGTTAAAGGCTGTGGCTCAACCATAGTTCGCTTTGGAAACTGTCAAACTTGAGTGCAGAAGGGGAGAGTGGAATTCCATGTGTAGCGGTGAAATGCGTAGATATATGGAGGAACACCGGTGGCGAAAGCGGCTCTCTGGTCTGTAACTGACGC…	427	52.46
SV194	d__Eukaryota	3	0.00625534	0	0	0	0	0	0	0	0	0	0	0	0	0	0	0	0		CTAGCCTAGACACAACCTTCGCTATTTACCCGGGCTTAGGACCGGCTTTCCAAATATGCTGGCTTGCATACCCGGAAAGGCATGTTTTAACATAATTTGTGTTTTGTCGTAATTGTACCACATGTTTTAACATAATTTGTGTTTTGTCGTAATTGTACCACATGTTTAAACATAATTTGTGTTTTGTCGTAATTGTACCACATGTTTTAACATAATTTGTGTTTTGTCGTAATTGTACGACATGTTTTAACATAATTTGTGTTTTGTCGTAATTGTACGACATGTTTTAACATAATTTGTGTAAATAAATTAATTGAATTGAATAAATAAATACCGTTAACTTACAGGTGTCTCCAGCAAAGCGAGCATGGCATACACGTAGTCAGAAGCGAGGACTTT	399	34.34
SV195	Unassigned	3	0.00625534	0	0	0	0	0	0	0	0	0	0	0	0	0	0	0	0		GCAACAGGTATTAGTGCAAAATCAATTTACCGAATTAGTAAGGAATCACCCAATTCTAGAGGAAGGCTTGTTACGCCCAACAAAGTTAGACCAAAGGGGAAGGGCCCTAAGTCGAATTTAGATGACTTTGACTTAACAGTAGTCCGAAGGAGTATAAATGAGTTCCATCTTACGGAAAAACAGAGACCGACAATGACACAATTGGCTTCGCATCTCAAAAGAGCTATCGGTTATAAAGGTTCAGTAACCACATTATTGAGAATTACAAGAAAGTTGGGGTTTCGTTGGAAAAAATCTACGAATAACAGAAAAGTTCTTTGCGAGAAATGGGAAATACGTCAACTAA	346	38.73
SV196	d__Bacteria; p__Proteobacteria; c__Alphaproteobacteria; o__Rickettsiales; f__Rickettsiaceae; g__Rickettsia	0	0	0	0	0	0	0	0	0	0	0	0	0	0	3	0.00491288	0	0		TGGGGAATATTGGACAATGGGCGAAAGCCTGATCCAGCAATACCGAGTGGGTGACGAAGGCCTTAGGGTTGTAAAGCCCTTTTCAGCAGGGAAGATAATGACGGTACCTGACCAAGAAAGCCCCGGCTAACTCCGTGCCAGCAGCCGCGGTAAGACGGAGGGGGCTAGCGTTGTTCGGAATTACTGGGCGTAAAGGGTGCGTAGGCGGTTTAGTAAGTTGGAAGTGAAATCCCGAGGCTTAACCTCGGAACTGCTTTCAAAACTACTAATCTAGAGTGTAGTAGGGGATGATGGAATTCCTAGTGTAGAGGTGAAATTCTTAGATATTAGGAGGAACACCGGTGGCGAAGGCGGTCATCTAGGCTACAACTGACGCTGATGCACGAAAGCGTGGGGAGC…	404	51.24
SV197	d__Bacteria; p__Proteobacteria; c__Gammaproteobacteria; o__Pseudomonadales; f__Moraxellaceae; g__Acinetobacter	0	0	0	0	3	0.00503668	0	0	0	0	0	0	0	0	0	0	0	0		TGGGGAATATTGGACAATGGGCGGAAGCCTGATCCAGCCATGCCGCGTGTGTGAAGAAGGCCTTTTGGTTGTAAAGCACTTTAAGCGAGGAGGAGGCTACTAGTACTAATACTACTGGATAGTGGACGTTACTCGCAGAATAAGCACCGGCTAACTCTGTGCCAGCAGCCGCGGTAATACAGAGGGTGCGAGCGTTAATCGGATTTACTGGGCGTAAAGCGTGCGTAGGCGGCTTTTTAAGTCGGATGTGAAATCCCCGAGCTTAACTTGGGAATTGCATTCGATACTGGGAAGCTAGAGTATGGGAGAGGATGGTAGAATTCCAGGTGTAGCGGTGAAATGCGTAGAGATCTGGAGGAATACCGATGGCGAAGGCAGCCATCTGGCCTAATACTGACG…	428	50.93
SV198	d__Bacteria; p__Bacteroidota; c__Bacteroidia; o__Chitinophagales; f__Chitinophagaceae; g__Chitinophaga	0	0	0	0	3	0.00503668	0	0	0	0	0	0	0	0	0	0	0	0		TAAGGAATATTGGTCAATGGACGGAAGTCTGAACCAGCCATGCCGCGTGGAGGATGAAGGTCCTCTGGATTGTAAACTTCTTTTATTTGGGACGAAATGATCTTTTTCTAAAGGTTTTGACGGTACCAGATGAATAAGCACCGGCTAACTCCGTGCCAGCAGCCGCGGTAATACGGAGGGTGCAAGCGTTATCCGGATTCACTGGGTTTAAAGGGTGCGTAGGCGGACACTTAAGTCCGTGGTGAAATCTCCGGGCTTAACCCGGAAACTGCCATGGATACTATTTGTCTTGAATGCTGTGGAGGTTAGCGGAATATGTCATGTAGCGGTGAAATGCATAGATATGACATAGAACACCAATTGCGAAGGCAGCTGGCTACACAGAAATTGACGCTGAGG…	422	48.1
SV199	d__Bacteria; p__Myxococcota; c__Myxococcia; o__Myxococcales; f__Myxococcaceae; g__P3OB-42	0	0	0	0	3	0.00503668	0	0	0	0	0	0	0	0	0	0	0	0		TGGGGAATATTGCGCAATGGGGGAAACCCTGACGCAGCAACGCCGCGTGAGTGATGAAGGCCTTCGGGTCGTAAAGCTCTGTCGGCAGGAACGATGGTGTGTGCCACTAACATTGGCATGCATTGACGGTACCTGCAAAGGAAGCACCGGCTAACTCTGTGCCAGCAGCCGCGGTAAGACAGAGGGTGCAAGCGTTGTTCGGAATTATTGGGCGTAAAGGGCGCGTAGGCGGCCCATCAAGTCGGATGTGAAAGCCCAGGGCTCAACCTTGGAAGTGCATCCGAAACTGATGAGCTAGAGTTCACGGAGAGGGTGGTGGAATTCCCAGTGTAGAGGTGAAATTCGTAGATATTGGGAGGAACACCGGTGGCGAAGGCGACCACCTGGACGGAAACTGAC…	429	56.18
SV200	Unassigned	0	0	0	0	3	0.00503668	0	0	0	0	0	0	0	0	0	0	0	0		CTCACAGAAATCCCAACTCCCAACTTATACTAGATAAAATGACATTTCGCCCAAAAATTAAGTATCACAGAAAAAAATGTATGTATTTCGTAAGAAGACTAATTCTACAATGATTGAATTAATCTTATTTGATTTGAACCGTCCCAAAGATTAAATACGATCGTGGTCAGAATTTTTTGGGGTACCTATTGTTTGGAATTTGGCCTTTTTTTTCAAGTTTTTAAACGATATTGATTAACTATTATCCAAATACAGTTTTCCGGACATTACCTACCGACCTGACAAAAAGACGTATATATAATGGGATTTTGGGTGTTCTAGACGTTATTAGAAACTAAGTGTTGCACGAATATTCGATAAGTTTATTAATCTACAGATGCCGCCGC	386	32.9
SV201	d__Bacteria; p__Proteobacteria; c__Gammaproteobacteria; o__Burkholderiales; f__Comamonadaceae; g__Delftia	0	0	2	0.00402601	0	0	0	0	0	0	0	0	0	0	0	0	0	0		TGGGGAATTTTGGACAATGGGCGAAAGCCTGATCCAGCAATGCCGCGTGCAGGATGAAGGCCTTCGGGTTGTAAACTGCTTTTGTACGGAACGAAAAAGCTTCTCCTAATACGAGAGGCCCATGACGGTACCGTAAGAATAAGCACCGGCTAACTACGTGCCAGCAGCCGCGGTAATACGTAGGGTGCGAGCGTTAATCGGAATTACTGGGCGTAAAGCGTGCGCAGGCGGTTATGTAAGACAGATGTGAAATCCCCGGGCTCAACCTGGGAACTGCATTTGTGACTGCATGGCTAGAGTACGGTAGAGGGGGATGGAATTCCGCGTGTAGCAGTGAAATGCGTAGATATGCGGAGGAACACCGATGGCGAAGGCAATCCCCTGGACCTGTACTGACGC…	427	53.4
SV202	d__Bacteria; p__Actinobacteriota; c__Actinobacteria; o__Micrococcales; f__Microbacteriaceae; g__Leucobacter	0	0	0	0	0	0	0	0	0	0	2	0.00323086	0	0	0	0	0	0		TGGGGAATATTGCACAATGGGCGCAAGCCTGATGCAGCAACGCCGCGTGAGGGATGACGGCCTTCGGGTTGTAAACCTCTTTTAGTAGGGAAGAAGCGAAAGTGACGGTACCTGCAGAAAAAGCACCGGCTAACTACGTGCCAGTAGCCGCGGTAATACGTAGGGTGCAAGCGTTGTCCGGAATTATTGGGCGTAAAGAGCTCGTAGGCGGCTTGTCGCGTCTGCTGTGAAAACCCGAGGCTCAACCTCGGGCCTGCAGTGGGTACGGGCAGGCTAGAGTGCGGTAGGGGAGATTGGAATTCCTGGTGTAGCGGTGGAATGCGCAGATATCAGGAGGAACACCGATGGCGAAGGCAGATCTCTGGGCCGTAACTGACGCTGAGGAGCGAAAGCATGGGG…	407	56.76
SV203	d__Bacteria; p__Proteobacteria; c__Gammaproteobacteria; o__Burkholderiales; f__Comamonadaceae; g__Delftia	0	0	0	0	0	0	0	0	0	0	2	0.00323086	0	0	0	0	0	0		TGGGGAATTTTGGACAATGGGCGAAAGCCTGATCCAGCAATGCCGCGTGCAGGATGAAGGCCTTCGGGTTGTAAACTGCTTTTGTACGGAACGAAAAAGCTTCTCCTAATACGAGAGGCCCATGACGGTACCGTAAGAATAAGCACCGGCTAACTACGTGCCAGCAGCCGCGGTAATACGTAGGGTGCGAGCGTTAATCGGAATTACTGGGCGTAAAGCGTGCGCAGGCGGTTTTGTAAGACAGTGGTGAAATCCCCGGGCTCAACCTGGGAACTGCCATTGTGACTGCAAGGCTAGAGTGCGGCAGAGGGGGATGGAATTCCGCGTGTAGCAGTGAAATGCGTAGATATGCGGAGGAACACCGATGGCGAAGGCAATCCCCTGGGCCTGCACTGACGC…	427	54.8
SV204	Unassigned	0	0	0	0	0	0	0	0	0	0	2	0.00323086	0	0	0	0	0	0		ATTCCACCTACCTGTTTGGTAGTTCCATACACATCTACCACAGCGTACAGTGGCTTGTCCTTGTAGGGAATATTCTTACAGCAAGGTCCCTGGTCTTCTCCATTGATGATGAAGTGCATTTCCGCTAGATGTCGCTCTTGTGGTATGTAAACAACACCTGTGATAGAAAAGAGAGAGCGATGAGATGGGACGAGATAAGATAAGATACATGTGGTTGGATAAGATAAGATTAGATACATGTGGTTGGATAAGATAAGATTAGATACATGTGGTTGGATAAGATA	284	40.85
SV205	d__Bacteria; p__Bacteroidota; c__Bacteroidia; o__Bacteroidales; f__Porphyromonadaceae; g__Porphyromonas	0	0	0	0	0	0	0	0	0	0	0	0	2	0.00257496	0	0	0	0		TGAGGAATATTGGTCAATGGGCGAGAGCCTGAACCAGCCAAGTCGCGTGAAGGATGACTGTCTTATGGATTGTAAACTTCTTTTGTAGGGGAATAAAGAGGGGCACGTGTGCCTCAGTGAATGTACCCTACGAATAAGCATCGGCTAACTCCGTGCCAGCAGCCGCGGTAATACGGAGGATGCGAGCGTTATCCGGATTTATTGGGTTTAAAGGGTGCGTAGGCGGCCTGTTAAGTCAGCGGTGAAATCTAGGAGCTTAACTCCTAAATTGCCATTGATACTGGCGGGCTTGAGTGTAGATGAGGTAGGCGGAATGCGTGGTGTAGCGGTGGAATGCATAGATATCACGCAGAACTCCGATTGCGAAGGCAGCTTACTAAGGTACAACTGACGCTGAAG…	422	50
SV206	d__Bacteria; p__Bacteroidota; c__Bacteroidia; o__Bacteroidales; f__Prevotellaceae; g__Prevotella	0	0	0	0	0	0	0	0	0	0	0	0	2	0.00257496	0	0	0	0		TGAGGAATATTGGTCAATGGGCGTAAGCCTGAACCAGCCAAGTAGCGTGCAGGATGACGGCCCTATGGGTTGTAAACTGCTTTTATGCGGGGATAAAGGAGCCCACGTGTGGGTTTTTGCAGGTACCGCATGAATAAGGACCGGCTAATTCCGTGCCAGCAGCCGCGGTAATACGGAAGGTCCGGGCGTTATCCGGATTTATTGGGTTTAAAGGGAGCGTAGGCCGCGCCTTAAGCGTGTTGTGAAATCCGGGTGCTCAACATCCGGCTTGCAGCGCGAACTGGGGCGCTTGAGTGCGCAGAAAGTAGGCGGAATTCGTGGTGTAGCGGTGAAATGCTTAGATATCACGAGGAACTCCGATTGCGAAGGCAGCCTACTGTAGCGCTACTGACGCTGATG…	422	54.27
total		47959	100	49677	100	59563	100	56134	100	58901	100	61903	100	77671	100	61064	100	17395	100
